# Supplementary material for: Enhanced electromechanical performance of Si-modified lead-free BiFeO3-BaTiO3 ceramics for high-temperature piezoelectric applications
Source: PLoS One. 2025 Mar 7;20(3):e0318768. doi: 10.1371/journal.pone.0318768 (PMC11888141; doi:10.1371/journal.pone.0318768)
Supplement: S1 File — S1 Fig. This is the schematic figure. The potential applications of ultrahigh electrostrain piezoceramic materials and their preferred devices. S2 Fig. This is the schematic figure. The functional properties of lead-free piezoelectric BiFeO3-BaTiO3 ceramic and desired parameters. S3 Fig. Data set for Fig. 3 (a) The X-ray diffraction patterns in the suggested range of 2θ = 10° − 60°, (b) magnified view for (111) peak at 2θ = 38° − 40° and (200) peak at 2θ = 38° − 40°, and (c, d) XRD Rietveld refinements patterns of x = 0.00(BC), 0.01(BC) samples for Si-modified BF30BT solid solutions. S4 Fig. Data set for Fig. 4 (a-d) Ferroelectric polarization (P−E) hysteresis loops for Si-doped BF30BT ceramics. S5 Fig. Data set for Fig. 5 (a, b) Butterfly bipolar strain-electric field (S−E) curves recorded under an applied electric field of 50 kV/cm, (c) maximum strain (Smax), and (d) d33, d33* of BF30BT ceramic as a function of Si3+ concentration. (e) Nd-doped BF30BT [23], BF40BT-BiM2/3Nb1/3O3 (BF40BT-BMN)[57], Sm-doped BF30BT (BSmF30BT) [24], Nb-doped BF33BT (BF33BTNb) [1], BF35BT [58], Zr-doped BF33BT (BF33BZrT) [14], BFBT-BiScO3 [28], Zr-doped BF36BT [30], LiNbO3-BF33BT (BF33BT-LN) [31], Ba-site Sm-doped BF33BT (BF33BSmT) [59], Bi-site BF33BT (BSmF33BT) [60], PZT and KNN-textured [8]. S6 Fig. Data set for Fig 6(a-c) Frequency characteristics of | Z | and θ of x = 0.005(BC), 0.01(BC), 0.01(AC), and (d) piezoelectric properties of Qm and Kp as a function of Si concentration for BF30BT ceramics. S7 Fig. Data set for Fig. 7 Fig. 7: (a-d) Temperature-dependent dielectric constant (εr) from room temperature to 600 °C, (e) tanδ from room temperature to 200 °C, and (f) room temperature tanδ for Si-doped BF30BT ceramics. (XLSX) [file pone.0318768.s001.xlsx]

## Sheet: Fig. 1
This is just a schematic figure in Powerpoint and dont have any data point

## Sheet: Fig 2
This is just a schematic figure in Powerpoint and dont have any data point

## Sheet: Fig. 3
Figure 3 (a and b)									Figure 3 (c)										Figure 3 (d)
\g(2\i(q))	Intensity								\g(2\i(q))	Intensity				Yobs-Ycalc		Bragg_position			\g(2\i(q))	Intensity				Yobs-Ycalc		Bragg_position
deg.	a.u.								deg.	a.u.									deg.	a.u.
	BF30BT		0.005(BC)		0.01(BC)		0.01(AC)			Y\-(obs)		Y\-(calc)		Y\-(obs)-Y\-(calc)		\i(R)3\i(c)	\i(P)4\i(mm)			Y\-(obs)		Y\-(calc)		Y\-(obs)-Y\-(calc)		\i(R)3\i(c)	\i(P)4\i(mm)
10	103	10	92	10	86	10	86		10.1281	103	10.1281	101.09	10.1281	-86.9089	22.106	--	-795.64		10	89	10	87.65	10	-112.191	22.1084		-489.772
10.02	101	10.02	82	10.02	88	10.02	80		10.1481	101	10.1481	101.09	10.1481	-88.9089	22.162	--	-795.64		10.0568	94	10.0568	87.65	10.0568	-107.191	22.1961		-489.772
10.04	86	10.04	74	10.04	95	10.04	87		10.1681	86	10.1681	101.09	10.1681	-103.909	22.249	--	-795.64		10.0767	98	10.0767	87.65	10.0767	-103.191	22.4298	-302.441
10.06	102	10.06	89	10.06	85	10.06	89		10.1881	102	10.1881	101.09	10.1881	-87.9089	22.275	-464.266	--		10.0967	95	10.0967	87.65	10.0967	-106.191	31.5296		-489.772
10.08	109	10.08	95	10.08	83	10.08	89		10.2081	109	10.2081	101.09	10.2081	-80.9089	22.305	--	-795.64		10.1166	95	10.1166	87.65	10.1166	-106.191	31.5929		-489.772
10.1	102	10.1	78	10.1	85	10.1	102		10.2281	102	10.2281	100.8	10.2281	-87.6189	22.331	-464.266	--		10.1365	88	10.1365	87.65	10.1365	-113.191	31.8941	-302.441
10.12	98	10.12	96	10.12	89	10.12	102		10.2481	98	10.2481	100.19	10.2481	-91.0089	31.566	--	-795.64		10.1564	75	10.1564	87.65	10.1564	-126.191	31.9658	-302.441
10.14	94	10.14	116	10.14	94	10.14	103		10.2681	94	10.2681	99.58	10.2681	-94.3989	31.632	-464.266	--		10.1764	95	10.1764	87.65	10.1764	-106.191	37.6392	-302.441
10.16	101	10.16	101	10.16	98	10.16	92		10.2881	101	10.2881	98.98	10.2881	-86.799	31.647	--	-795.64		10.1963	105	10.1963	87.65	10.1963	-96.1909	38.8979		-489.772
10.18	101	10.18	77	10.18	95	10.18	75		10.3081	101	10.3081	98.37	10.3081	-86.1888	31.669	--	-795.64		10.2162	96	10.2162	87.65	10.2162	-105.191	39.2824	-302.441
10.2	101	10.2	92	10.2	95	10.2	95		10.3281	101	10.3281	97.77	10.3281	-85.5889	31.713	-464.266	--		10.2361	85	10.2361	87.65	10.2361	-116.191	39.402	-302.441
10.22	104	10.22	113	10.22	88	10.22	101		10.3481	104	10.3481	97.16	10.3481	-81.9789	31.75	--	-795.64		10.2561	81	10.2561	87.65	10.2561	-120.191	45.0981		-489.772
10.24	119	10.24	110	10.24	75	10.24	97		10.3681	119	10.3681	96.55	10.3681	-66.3689	31.781	-464.266	--		10.276	103	10.276	87.65	10.276	-98.1909	45.2846		-489.772
10.26	107	10.26	100	10.26	95	10.26	87		10.3881	107	10.3881	95.95	10.3881	-77.7689	31.863	-464.266	--		10.2959	106	10.2959	87.65	10.2959	-95.1909	45.7821	-302.441
10.28	93	10.28	93	10.28	105	10.28	84		10.4081	93	10.4081	95.34	10.4081	-91.1589	37.382	-464.266	--		10.3159	90	10.3159	87.65	10.3159	-111.191	50.2152	-302.441
10.3	93	10.3	87	10.3	96	10.3	93		10.4281	93	10.4281	94.73	10.4281	-90.549	37.478	-464.266	--		10.3359	81	10.3359	87.65	10.3359	-120.191	50.8176		-489.772
10.32	82	10.32	82	10.32	85	10.32	91		10.4481	82	10.4481	94.13	10.4481	-100.949	38.906	-464.266	--		10.3558	81	10.3558	87.65	10.3558	-120.191	50.9455		-489.772
10.34	89	10.34	85	10.34	81	10.34	85		10.4681	89	10.4681	93.52	10.4681	-93.3389	38.96	--	-795.64		10.3757	80	10.3757	87.65	10.3757	-121.191	50.9881		-489.772
10.36	99	10.36	92	10.36	103	10.36	94		10.4881	99	10.4881	92.92	10.4881	-82.7389	39.007	-464.266	--		10.3956	77	10.3956	87.65	10.3956	-124.191	51.5085	-302.441
10.38	94	10.38	88	10.38	106	10.38	81		10.5081	94	10.5081	92.31	10.5081	-87.1289	39.061	--	-795.64		10.4156	82	10.4156	87.65	10.4156	-119.191	51.6053	-302.441
10.4	93	10.4	74	10.4	90	10.4	75		10.5281	93	10.5281	91.7	10.5281	-87.5189	39.155	-464.266	--		10.4355	84	10.4355	87.65	10.4355	-117.191	56.104		-489.772
10.42	88	10.42	74	10.42	81	10.42	93		10.5481	88	10.5481	91.1	10.5481	-91.9189	39.257	-464.266	--		10.4554	89	10.4554	87.65	10.4554	-112.191	56.2234		-489.772
10.44	75	10.44	75	10.44	81	10.44	91		10.5681	75	10.5681	90.49	10.5681	-104.309	45.093	--	-795.64		10.4753	96	10.4753	87.65	10.4753	-105.191	56.788	-302.441
10.46	75	10.46	73	10.46	80	10.46	82		10.5881	75	10.5881	89.88	10.5881	-103.699	45.212	--	-795.64		10.4953	88	10.4953	87.65	10.4953	-113.191	56.9238	-302.441
10.48	87	10.48	91	10.48	77	10.48	80		10.6081	87	10.6081	89.28	10.6081	-91.0989	45.397	--	-795.64		10.5152	88	10.5152	87.65	10.5152	-113.191	56.9691	-302.441
10.5	103	10.5	103	10.5	82	10.5	84		10.6281	103	10.6281	88.8	10.6281	-74.6189	45.453	-464.266	--		10.5351	92	10.5351	87.65	10.5351	-109.191	60.708	-302.441
10.52	100	10.52	87	10.52	84	10.52	87		10.6481	100	10.6481	88.86	10.6481	-77.679	45.516	--	-795.64		10.5551	100	10.5551	87.65	10.5551	-101.191	65.8278		-489.772
10.54	90	10.54	78	10.54	89	10.54	85		10.6681	90	10.6681	88.92	10.6681	-87.7389	45.572	-464.266	--		10.575	98	10.575	87.65	10.575	-103.191	65.9728		-489.772
10.56	87	10.56	78	10.56	96	10.56	71		10.6881	87	10.6881	88.99	10.6881	-90.8088	49.91	-464.266	--		10.5949	91	10.5949	87.65	10.5949	-110.191	66.6653	-302.441
10.58	88	10.58	72	10.58	88	10.58	72		10.7081	88	10.7081	89.05	10.7081	-89.8689	50.043	-464.266	--		10.6148	80	10.6148	87.65	10.6148	-121.191	66.8304	-302.441
10.6	86	10.6	76	10.6	88	10.6	78		10.7281	86	10.7281	89.11	10.7281	-91.929	50.839	--	-795.64		10.6347	77	10.6347	87.65	10.6347	-124.191	70.1266	-302.441
10.62	88	10.62	81	10.62	92	10.62	76		10.7481	88	10.7481	89.17	10.7481	-89.9889	50.975	--	-795.64		10.6547	82	10.6547	87.65	10.6547	-119.191	70.2072	-302.441
10.64	97	10.64	74	10.64	100	10.64	84		10.7681	97	10.7681	89.24	10.7681	-81.0588	51.047	--	-795.64		10.6746	75	10.6746	87.65	10.6746	-126.191	70.2289		-489.772
10.66	95	10.66	74	10.66	98	10.66	86		10.7881	95	10.7881	89.3	10.7881	-83.1189	51.08	-464.266	--		10.6945	82	10.6945	87.65	10.6945	-119.191	70.308	-302.441
10.68	82	10.68	82	10.68	91	10.68	89		10.8081	82	10.8081	89.36	10.8081	-96.179	51.116	--	-795.64		10.7145	90	10.7145	87.65	10.7145	-111.191	70.3281	-302.441
10.7	98	10.7	80	10.7	80	10.7	91		10.8281	98	10.8281	89.42	10.8281	-80.2389	51.183	--	-795.64		10.7345	83	10.7345	87.65	10.7345	-118.191	70.4047		-489.772
10.72	105	10.72	70	10.72	77	10.72	91		10.8481	105	10.8481	89.48	10.8481	-73.299	51.216	-464.266	--		10.7544	88	10.7544	87.65	10.7544	-113.191	70.51		-489.772
10.74	99	10.74	73	10.74	82	10.74	96		10.8681	99	10.8681	89.55	10.8681	-79.3689	51.253	--	-795.64		10.7743	90	10.7743	87.65	10.7743	-111.191	70.545		-489.772
10.76	96	10.76	80	10.76	75	10.76	89		10.8881	96	10.8881	89.61	10.8881	-82.429	51.281	-464.266	--		10.7943	76	10.7943	87.65	10.7943	-125.191	71.2298	-302.441
10.78	101	10.78	85	10.78	82	10.78	88		10.9081	101	10.9081	89.67	10.9081	-77.4889	51.418	-464.266	--		10.8142	69	10.8142	87.8	10.8142	-132.341	71.3899	-302.441
10.8	107	10.8	92	10.8	90	10.8	85		10.9281	107	10.9281	89.73	10.9281	-71.549	56.148	--	-795.64		10.8341	68	10.8341	87.65	10.8341	-133.191	71.3899	-302.441
10.82	81	10.82	92	10.82	83	10.82	95		10.9481	81	10.9481	89.8	10.9481	-97.6189	56.243	-464.266	--		10.854	82	10.854	87.5	10.854	-119.041	71.4699	-302.441
10.84	76	10.84	90	10.84	88	10.84	100		10.9681	76	10.9681	89.86	10.9681	-102.679	56.3	--	-795.64		10.874	90	10.874	87.35	10.874	-110.891	74.6831		-489.772
10.86	86	10.86	79	10.86	90	10.86	100		10.9881	86	10.9881	89.92	10.9881	-92.7389	56.342	--	-795.64		10.8939	83	10.8939	87.19	10.8939	-117.731	74.9573		-489.772
10.88	86	10.88	86	10.88	76	10.88	101		11.0081	86	11.0081	89.98	11.0081	-92.799	56.396	-464.266	--		10.9138	83	10.9138	87.04	10.9138	-117.581	74.9915		-489.772
10.9	84	10.9	96	10.9	69	10.9	91		11.0281	84	11.0281	90.04	11.0281	-94.8589	56.495	--	-795.64		10.9337	100	10.9337	86.89	10.9337	-100.431	75.8497	-302.441
10.92	82	10.92	98	10.92	68	10.92	89		11.0481	82	11.0481	90.11	11.0481	-96.929	56.526	-464.266	--		10.9537	115	10.9537	86.74	10.9537	-85.2809	75.967	-302.441
10.94	82	10.94	87	10.94	82	10.94	79		11.0681	82	11.0681	90.17	11.0681	-96.9889	56.62	-464.266	--		10.9736	96	10.9736	86.59	10.9736	-104.131	79.044		-489.772
10.96	78	10.96	89	10.96	90	10.96	84		11.0881	78	11.0881	90.23	11.0881	-101.049	56.679	-464.266	--		10.9935	71	10.9935	86.44	10.9935	-128.981	79.2812	-302.441
10.98	87	10.98	89	10.98	83	10.98	87		11.1081	87	11.1081	90.29	11.1081	-92.1089	56.773	-464.266	--		11.0134	93	11.0134	86.28	11.0134	-106.821	79.3134		-489.772
11	78	11	76	11	83	11	82		11.1281	78	11.1281	90.36	11.1281	-101.179	60.257	-464.266	--		11.0334	103	11.0334	86.13	11.0334	-96.6709	80.2042	-302.441
11.02	83	11.02	78	11.02	100	11.02	80		11.1481	83	11.1481	90.42	11.1481	-96.2389	60.423	-464.266	--		11.0533	87	11.0533	85.98	11.0533	-112.521	80.3581	-302.441
11.04	88	11.04	83	11.04	115	11.04	69		11.1681	88	11.1681	90.48	11.1681	-91.299	65.912	--	-795.64		11.0732	95	11.0732	85.83	11.0732	-104.371	80.435	-302.441
11.06	90	11.06	74	11.06	96	11.06	91		11.1881	90	11.1881	90.51	11.1881	-89.3289	66.063	-464.266	--		11.0931	97	11.0931	85.68	11.0931	-102.221	83.508		-489.772
11.08	106	11.08	86	11.08	71	11.08	91		11.2081	106	11.2081	90.5	11.2081	-73.3189	66.096	--	-795.64		11.1131	83	11.1131	85.53	11.1131	-116.071	84.4831	-302.441
11.1	104	11.1	93	11.1	93	11.1	72		11.2281	104	11.2281	90.48	11.2281	-75.299	66.147	--	-795.64		11.1331	75	11.1331	85.38	11.1331	-123.921	84.7878	-302.441
11.12	89	11.12	79	11.12	103	11.12	77		11.2481	89	11.2481	90.47	11.2481	-90.2889	66.248	-464.266	--		11.153	77	11.153	85.22	11.153	-121.761	87.6017		-489.772
11.14	86	11.14	81	11.14	87	11.14	89		11.2681	86	11.2681	90.45	11.2681	-93.2689	66.333	--	-795.64		11.1729	80	11.1729	85.07	11.1729	-118.611	87.7672		-489.772
11.16	90	11.16	84	11.16	95	11.16	90		11.2881	90	11.2881	90.44	11.2881	-89.2589	66.406	-464.266	--		11.1929	76	11.1929	84.92	11.1929	-122.461	87.8996		-489.772
11.18	107	11.18	90	11.18	97	11.18	75		11.3081	107	11.3081	90.42	11.3081	-72.2389	66.592	-464.266	--		11.2128	79	11.2128	84.77	11.2128	-119.311	87.9744	-302.441
11.2	107	11.2	97	11.2	83	11.2	78		11.3281	107	11.3281	90.41	11.3281	-72.2289	69.454	-464.266	--		11.2327	88	11.2327	84.62	11.2327	-110.161	88.0882	-302.441
11.22	95	11.22	88	11.22	75	11.22	77		11.3481	95	11.3481	90.39	11.3481	-84.2089	69.621	-464.266	--		11.2526	89	11.2526	84.47	11.2526	-109.011	88.9399	-302.441
11.24	88	11.24	85	11.24	77	11.24	78		11.3681	88	11.3681	90.38	11.3681	-91.1988	69.652	-464.266	--		11.2726	95	11.2726	84.31	11.2726	-102.851	89.1675	-302.441
11.26	95	11.26	76	11.26	80	11.26	88		11.3881	95	11.3881	90.36	11.3881	-84.179	69.82	-464.266	--		11.2925	81	11.2925	84.16	11.2925	-116.701	91.8485		-489.772
11.28	104	11.28	83	11.28	76	11.28	83		11.4081	104	11.4081	90.35	11.4081	-75.1689	69.83	-464.266	--		11.3124	82	11.3124	84.01	11.3124	-115.551	92.014		-489.772
11.3	99	11.3	89	11.3	79	11.3	86		11.4281	99	11.4281	90.33	11.4281	-80.1489	69.872	-464.266	--		11.3324	80	11.3324	83.86	11.3324	-117.401	92.1133		-489.772
11.32	94	11.32	84	11.32	88	11.32	81		11.4481	94	11.4481	90.32	11.4481	-85.1389	70.029	-464.266	--		11.3523	74	11.3523	83.71	11.3523	-123.251	93.1814	-302.441
11.34	84	11.34	87	11.34	89	11.34	79		11.4681	84	11.4681	90.3	11.4681	-95.1189	70.071	-464.266	--		11.3722	88	11.3722	83.56	11.3722	-109.101	93.3713	-302.441
11.36	87	11.36	92	11.36	95	11.36	79		11.4881	87	11.4881	90.29	11.4881	-92.1089	70.221	--	-795.64		11.3921	96	11.3921	83.4	11.3921	-100.941	93.4853	-302.441
11.38	94	11.38	89	11.38	81	11.38	81		11.5081	94	11.5081	90.27	11.5081	-85.0889	70.421	--	-795.64		11.412	85	11.412	83.25	11.412	-111.791	93.5233	-302.441
11.4	84	11.4	93	11.4	82	11.4	87		11.5281	84	11.5281	90.26	11.5281	-95.0789	70.498	-464.266	--		11.432	89	11.432	83.1	11.432	-107.641	96.5063	-302.441
11.42	85	11.42	93	11.42	80	11.42	87		11.5481	85	11.5481	90.24	11.5481	-94.0588	70.507	--	-795.64		11.4519	96	11.4519	82.95	11.4519	-100.491	96.6017	-302.441
11.44	98	11.44	88	11.44	74	11.44	88		11.5681	98	11.5681	90.23	11.5681	-81.049	70.678	--	-795.64		11.4718	87	11.4718	82.8	11.4718	-109.341	96.7353	-302.441
11.46	100	11.46	88	11.46	88	11.46	85		11.5881	100	11.5881	90.21	11.5881	-79.0289	70.699	-464.266	--		11.4918	78	11.4918	82.65	11.4918	-118.191	96.7735	-302.441
11.48	99	11.48	80	11.48	96	11.48	78		11.6081	99	11.6081	90.2	11.6081	-80.0189	70.708	--	-795.64		11.5117	66	11.5117	82.49	11.5117	-130.031	96.7735	-302.441
11.5	106	11.5	85	11.5	85	11.5	81		11.6281	106	11.6281	90.18	11.6281	-72.9989	70.735	--	-795.64		11.5317	76	11.5317	82.32	11.5317	-119.861	100.161		-489.772
11.52	93	11.52	93	11.52	89	11.52	81		11.6481	93	11.6481	90.16	11.6481	-85.9789	70.83	-464.266	--		11.5516	108	11.5516	82.15	11.5516	-87.6909	100.7		-489.772
11.54	88	11.54	84	11.54	96	11.54	89		11.668	88	11.668	89.96	11.668	-90.7789	70.83	-464.266	--		11.5715	103	11.5715	81.98	11.5715	-92.5209	0	0
11.56	95	11.56	84	11.56	87	11.56	92		11.6881	95	11.6881	89.77	11.6881	-83.5889	70.88	--	-795.64		11.5915	83	11.5915	81.81	11.5915	-112.351	0	0
11.58	90	11.58	81	11.58	78	11.58	81		11.7081	90	11.7081	89.58	11.7081	-88.3989	70.938	--	-795.64		11.6114	94	11.6114	81.64	11.6114	-101.181	0	0
11.6	87	11.6	74	11.6	66	11.6	79		11.728	87	11.728	89.38	11.728	-91.1988	70.996	-464.266	--		11.6313	89	11.6313	81.47	11.6313	-106.011	0	0
11.62	82	11.62	72	11.62	76	11.62	77		11.748	82	11.748	89.19	11.748	-96.0089	71.033	-464.266	--		11.6513	80	11.6513	81.3	11.6513	-114.841	0	0
11.64	84	11.64	76	11.64	108	11.64	80		11.7681	84	11.7681	89	11.7681	-93.8189	71.033	-464.266	--		11.6712	83	11.6712	81.13	11.6712	-111.671	0	0
11.66	87	11.66	91	11.66	103	11.66	93		11.7881	87	11.7881	88.81	11.7881	-90.6289	71.2	-464.266	--		11.6911	76	11.6911	80.96	11.6911	-118.501	0	0
11.68	83	11.68	91	11.68	83	11.68	85		11.808	83	11.808	88.61	11.808	-94.429	74.696	--	-795.64		11.711	73	11.711	80.79	11.711	-121.331	0	0
11.7	82	11.7	82	11.7	94	11.7	70		11.828	82	11.828	88.42	11.828	-95.2389	74.914	--	-795.64		11.731	84	11.731	80.62	11.731	-110.161	0	0
11.72	83	11.72	80	11.72	89	11.72	81		11.848	83	11.848	88.23	11.848	-94.049	75.142	--	-795.64		11.7509	87	11.7509	80.45	11.7509	-106.991	0	0
11.74	81	11.74	76	11.74	80	11.74	89		11.868	81	11.868	88.03	11.868	-95.8489	75.179	-464.266	--		11.7708	88	11.7708	80.27	11.7708	-105.811	0	0
11.76	87	11.76	78	11.76	83	11.76	75		11.888	87	11.888	87.84	11.888	-89.6589	75.198	--	-795.64		11.7907	87	11.7907	80.1	11.7907	-106.641	0	0
11.78	81	11.78	95	11.78	76	11.78	83		11.908	81	11.908	87.65	11.908	-95.4689	75.361	--	-795.64		11.8107	72	11.8107	79.93	11.8107	-121.471	0	0
11.8	90	11.8	90	11.8	73	11.8	81		11.928	90	11.928	87.46	11.928	-86.2789	75.399	-464.266	--		11.8306	72	11.8306	79.76	11.8306	-121.301	0	0
11.82	92	11.82	68	11.82	84	11.82	79		11.948	92	11.948	87.26	11.948	-84.0789	75.417	--	-795.64		11.8505	80	11.8505	79.59	11.8505	-113.131	0	0
11.84	85	11.84	63	11.84	87	11.84	79		11.968	85	11.968	87.07	11.968	-90.8889	75.423	-464.266	--		11.8704	86	11.8704	79.42	11.8704	-106.961	0	0
11.86	79	11.86	68	11.86	88	11.86	82		11.988	79	11.988	86.88	11.988	-96.6988	75.643	-464.266	--		11.8904	81	11.8904	79.25	11.8904	-111.791	0	0
11.88	74	11.88	66	11.88	87	11.88	96		12.008	74	12.008	86.68	12.008	-101.499	78.683	-464.266	--		11.9103	87	11.9103	79.08	11.9103	-105.621	0	0
11.9	90	11.9	61	11.9	72	11.9	93		12.028	90	12.028	86.49	12.028	-85.3088	78.917	-464.266	--		11.9302	84	11.9302	78.91	11.9302	-108.451	0	0
11.92	93	11.92	61	11.92	72	11.92	88		12.048	93	12.048	86.3	12.048	-82.1189	79.077	--	-795.64		11.9502	75	11.9502	78.74	11.9502	-117.281	0	0
11.94	83	11.94	75	11.94	80	11.94	86		12.068	83	12.068	86.1	12.068	-91.9189	79.312	--	-795.64		11.9702	79	11.9702	78.57	11.9702	-113.111	0	0
11.96	80	11.96	84	11.96	86	11.96	77		12.088	80	12.088	85.91	12.088	-94.7289	79.403	-464.266	--		11.9901	79	11.9901	78.4	11.9901	-112.941	0	0
11.98	70	11.98	80	11.98	81	11.98	70		12.108	70	12.108	85.72	12.108	-104.539	79.515	--	-795.64		12.01	70	12.01	78.23	12.01	-121.771	0	0
12	76	12	69	12	87	12	78		12.128	76	12.128	85.53	12.128	-98.3489	79.639	-464.266	--		12.0299	73	12.0299	78.06	12.0299	-118.601	0	0
12.02	82	12.02	62	12.02	84	12.02	86		12.148	82	12.148	85.33	12.148	-92.1489	79.722	-464.266	--		12.0499	71	12.0499	77.88	12.0499	-120.421	0	0
12.04	92	12.04	81	12.04	75	12.04	78		12.168	92	12.168	85.14	12.168	-81.9589	79.753	--	-795.64		12.0698	69	12.0698	77.71	12.0698	-122.251	0	0
12.06	99	12.06	85	12.06	79	12.06	67		12.188	99	12.188	84.95	12.188	-74.7689	79.881	-464.266	--		12.0897	72	12.0897	77.54	12.0897	-119.081	0	0
12.08	91	12.08	74	12.08	79	12.08	70		12.208	91	12.208	84.75	12.208	-82.5689	79.96	-464.266	--		12.1096	72	12.1096	77.37	12.1096	-118.911	0	0
12.1	82	12.1	82	12.1	70	12.1	90		12.228	82	12.228	84.56	12.228	-91.3789	80.12	-464.266	--		12.1296	73	12.1296	77.2	12.1296	-117.741	0	0
12.12	83	12.12	93	12.12	73	12.12	90		12.248	83	12.248	84.37	12.248	-90.1888	83.529	-464.266	--		12.1495	81	12.1495	77.03	12.1495	-109.571	0	0
12.14	83	12.14	89	12.14	71	12.14	77		12.268	83	12.268	84.23	12.268	-90.049	83.665	--	-795.64		12.1694	84	12.1694	76.86	12.1694	-106.401	0	0
12.16	97	12.16	78	12.16	69	12.16	78		12.288	97	12.288	84.26	12.288	-76.0789	83.783	-464.266	--		12.1894	76	12.1894	76.69	12.1894	-114.231	0	0
12.18	106	12.18	84	12.18	72	12.18	78		12.308	106	12.308	84.3	12.308	-67.1189	83.92	--	-795.64		12.2093	81	12.2093	76.52	12.2093	-109.061	0	0
12.2	98	12.2	87	12.2	72	12.2	80		12.328	98	12.328	84.33	12.328	-75.1489	84.16	-464.266	--		12.2292	79	12.2292	76.35	12.2292	-110.891	0	0
12.22	87	12.22	80	12.22	73	12.22	86		12.348	87	12.348	84.36	12.348	-86.179	84.417	-464.266	--		12.2491	76	12.2491	76.18	12.2491	-113.721	0	0
12.24	75	12.24	70	12.24	81	12.24	70		12.368	75	12.368	84.39	12.368	-98.2089	87.674	--	-795.64		12.269	71	12.269	76.01	12.269	-118.551	0	0
12.26	84	12.26	66	12.26	84	12.26	59		12.388	84	12.388	84.43	12.388	-89.2489	87.943	--	-795.64		12.289	79	12.289	75.84	12.289	-110.381	0	0
12.28	97	12.28	72	12.28	76	12.28	79		12.408	97	12.408	84.46	12.408	-76.2789	87.948	--	-795.64		12.3089	91	12.3089	75.66	12.3089	-98.2009	0	0
12.3	85	12.3	87	12.3	81	12.3	84		12.428	85	12.428	84.49	12.428	-88.3088	88.159	--	-795.64		12.3288	77	12.3288	75.49	12.3288	-112.031	0	0
12.32	85	12.32	79	12.32	79	12.32	80		12.448	85	12.448	84.53	12.448	-88.3489	88.219	--	-795.64		12.3489	68	12.3489	75.32	12.3489	-120.861	0	0
12.34	85	12.34	74	12.34	76	12.34	73		12.468	85	12.468	84.56	12.468	-88.3789	88.435	--	-795.64		12.3688	72	12.3688	75.15	12.3688	-116.691	0	0
12.36	85	12.36	74	12.36	71	12.36	71		12.488	85	12.488	84.59	12.488	-88.4089	91.941	--	-795.64		12.3887	79	12.3887	74.98	12.3887	-109.521	0	0
12.38	83	12.38	74	12.38	79	12.38	69		12.508	83	12.508	84.62	12.508	-90.4388	92.21	--	-795.64		12.4086	67	12.4086	74.81	12.4086	-121.351	0	0
12.4	87	12.4	81	12.4	91	12.4	71		12.528	87	12.528	84.66	12.528	-86.4789	92.236	--	-795.64		12.4286	63	12.4286	74.64	12.4286	-125.181	0	0
12.42	86	12.42	81	12.42	77	12.42	75		12.548	86	12.548	84.69	12.548	-87.5089	92.372	--	-795.64		12.4485	70	12.4485	74.47	12.4485	-118.011	0	0
12.44	86	12.44	80	12.44	68	12.44	66		12.568	86	12.568	84.72	12.568	-87.5389	92.507	--	-795.64		12.4684	80	12.4684	74.3	12.4684	-107.841	0	0
12.46	80	12.46	75	12.46	72	12.46	78		12.588	80	12.588	84.76	12.588	-93.5789	92.669	--	-795.64		12.4883	82	12.4883	74.13	12.4883	-105.671	0	0
12.48	91	12.48	73	12.48	79	12.48	96		12.608	91	12.608	84.79	12.608	-82.6089	0	0	--		12.5083	76	12.5083	73.96	12.5083	-111.501	0	0
12.5	88	12.5	73	12.5	67	12.5	102		12.628	88	12.628	84.82	12.628	-85.6389	0	0	--		12.5282	70	12.5282	73.79	12.5282	-117.331	0	0
12.52	84	12.52	72	12.52	63	12.52	87		12.648	84	12.648	84.85	12.648	-89.6689	0	0	--		12.5481	75	12.5481	73.62	12.5481	-112.161	0	0
12.54	85	12.54	66	12.54	70	12.54	79		12.668	85	12.668	84.89	12.668	-88.7089	0	0	--		12.568	80	12.568	73.44	12.568	-106.981	0	0
12.56	77	12.56	60	12.56	80	12.56	88		12.688	77	12.688	84.92	12.688	-96.7389	0	0	--		12.588	83	12.588	73.27	12.588	-103.811	0	0
12.58	77	12.58	65	12.58	82	12.58	79		12.708	77	12.708	84.95	12.708	-96.7689	0	0	--		12.6079	80	12.6079	73.1	12.6079	-106.641	0	0
12.6	77	12.6	70	12.6	76	12.6	77		12.728	77	12.728	84.99	12.728	-96.8088	0	0	--		12.6278	91	12.6278	72.93	12.6278	-95.4709	0	0
12.62	82	12.62	82	12.62	70	12.62	83		12.748	82	12.748	85.02	12.748	-91.8389	0	0	--		12.6477	75	12.6477	72.76	12.6477	-111.301	0	0
12.64	80	12.64	81	12.64	75	12.64	86		12.768	80	12.768	85.05	12.768	-93.8689	0	0	--		12.6677	60	12.6677	72.59	12.6677	-126.131	0	0
12.66	81	12.66	75	12.66	80	12.66	80		12.788	81	12.788	85.08	12.788	-92.8989	0	0	--		12.6876	72	12.6876	72.42	12.6876	-113.961	0	0
12.68	81	12.68	68	12.68	83	12.68	60		12.808	81	12.808	85.12	12.808	-92.9388	0	0	--		12.7075	73	12.7075	72.25	12.7075	-112.791	0	0
12.7	78	12.7	80	12.7	80	12.7	60		12.828	78	12.828	85.15	12.828	-95.9689	0	0	--		12.7274	76	12.7274	72.08	12.7274	-109.621	0	0
12.72	84	12.72	93	12.72	91	12.72	68		12.848	84	12.848	84.97	12.848	-89.7889	0	0	--		12.7475	74	12.7475	71.91	12.7475	-111.451	0	0
12.74	85	12.74	79	12.74	75	12.74	70		12.868	85	12.868	84.68	12.868	-88.4989	0	0	--		12.7674	76	12.7674	71.74	12.7674	-109.281	0	0
12.76	89	12.76	82	12.76	60	12.76	72		12.888	89	12.888	84.4	12.888	-84.2189	0	0	--		12.7873	73	12.7873	71.57	12.7873	-112.111	0	0
12.78	88	12.78	89	12.78	72	12.78	85		12.908	88	12.908	84.11	12.908	-84.929	0	0	--		12.8072	68	12.8072	71.4	12.8072	-116.941	0	0
12.8	86	12.8	82	12.8	73	12.8	72		12.928	86	12.928	83.82	12.928	-86.6389	0	0	--		12.8272	70	12.8272	71.23	12.8272	-114.771	0	0
12.82	88	12.82	79	12.82	76	12.82	69		12.948	88	12.948	83.53	12.948	-84.3489	0	0	--		12.8471	81	12.8471	71.05	12.8471	-103.591	0	0
12.84	80	12.84	76	12.84	74	12.84	80		12.968	80	12.968	83.25	12.968	-92.0689	0	0	--		12.867	78	12.867	71.06	12.867	-106.601	0	0
12.86	89	12.86	67	12.86	76	12.86	83		12.988	89	12.988	82.96	12.988	-82.7789	0	0	--		12.8869	65	12.8869	70.89	12.8869	-119.431	0	0
12.88	81	12.88	65	12.88	73	12.88	83		13.008	81	13.008	82.67	13.008	-90.4889	0	0	--		12.9069	73	12.9069	70.72	12.9069	-111.261	0	0
12.9	75	12.9	61	12.9	68	12.9	74		13.028	75	13.028	82.38	13.028	-96.1988	0	0	--		12.9268	78	12.9268	70.55	12.9268	-106.091	0	0
12.92	87	12.92	61	12.92	70	12.92	64		13.048	87	13.048	82.1	13.048	-83.9189	0	0	--		12.9467	70	12.9467	70.54	12.9467	-114.081	0	0
12.94	94	12.94	78	12.94	81	12.94	65		13.068	94	13.068	81.81	13.068	-76.6289	0	0	--		12.9666	64	12.9666	70.37	12.9666	-119.911	0	0
12.96	92	12.96	69	12.96	78	12.96	74		13.088	92	13.088	81.52	13.088	-78.3389	0	0	--		12.9866	76	12.9866	70.2	12.9866	-107.741	0	0
12.98	78	12.98	55	12.98	65	12.98	68		13.108	78	13.108	81.23	13.108	-92.049	0	0	--		13.0065	74	13.0065	70.03	13.0065	-109.571	0	0
13	85	13	68	13	73	13	62		13.128	85	13.128	80.95	13.128	-84.7689	0	0	--		13.0264	57	13.0264	69.86	13.0264	-126.401	0	0
13.02	96	13.02	78	13.02	78	13.02	83		13.148	96	13.148	80.66	13.148	-73.4789	0	0	--		13.0464	50	13.0464	69.69	13.0464	-133.231	0	0
13.04	89	13.04	66	13.04	70	13.04	88		13.168	89	13.168	80.37	13.168	-80.1888	0	0	--		13.0663	60	13.0663	69.58	13.0663	-123.121	0	0
13.06	80	13.06	63	13.06	64	13.06	74		13.188	80	13.188	80.08	13.188	-88.8989	0	0	--		13.0862	65	13.0862	69.47	13.0862	-118.011	0	0
13.08	82	13.08	70	13.08	76	13.08	67		13.208	82	13.208	79.8	13.208	-86.6189	0	0	--		13.1061	68	13.1061	69.36	13.1061	-114.901	0	0
13.1	87	13.1	73	13.1	74	13.1	76		13.228	87	13.228	79.51	13.228	-81.3289	0	0	--		13.126	68	13.126	69.25	13.126	-114.791	0	0
13.12	96	13.12	63	13.12	57	13.12	84		13.248	96	13.248	79.22	13.248	-72.0389	0	0	--		13.1461	65	13.1461	69.14	13.1461	-117.681	0	0
13.14	91	13.14	56	13.14	50	13.14	84		13.268	91	13.268	78.93	13.268	-76.7489	0	0	--		13.166	65	13.166	69.03	13.166	-117.571	0	0
13.16	82	13.16	65	13.16	60	13.16	70		13.288	82	13.288	78.64	13.288	-85.4589	0	0	--		13.1859	70	13.1859	68.92	13.1859	-112.461	0	0
13.18	65	13.18	67	13.18	65	13.18	57		13.308	65	13.308	78.36	13.308	-102.179	0	0	--		13.2059	77	13.2059	68.81	13.2059	-105.351	0	0
13.2	72	13.2	71	13.2	68	13.2	71		13.328	72	13.328	78.07	13.328	-94.8889	0	0	--		13.2258	81	13.2258	68.7	13.2258	-101.241	0	0
13.22	67	13.22	68	13.22	68	13.22	78		13.348	67	13.348	77.78	13.348	-99.5989	0	0	--		13.2457	72	13.2457	68.59	13.2457	-110.131	0	0
13.24	68	13.24	54	13.24	65	13.24	71		13.368	68	13.368	77.56	13.368	-98.3789	0	0	--		13.2656	59	13.2656	68.48	13.2656	-123.021	0	0
13.26	86	13.26	65	13.26	65	13.26	72		13.388	86	13.388	77.45	13.388	-80.2689	0	0	--		13.2856	69	13.2856	68.37	13.2856	-112.911	0	0
13.28	86	13.28	66	13.28	70	13.28	63		13.4079	86	13.4079	77.35	13.4079	-80.1689	0	0	--		13.3055	78	13.3055	68.26	13.3055	-103.801	0	0
13.3	80	13.3	56	13.3	77	13.3	65		13.4279	80	13.4279	77.25	13.4279	-86.0689	0	0	--		13.3254	84	13.3254	68.15	13.3254	-97.6909	0	0
13.32	80	13.32	60	13.32	81	13.32	83		13.448	80	13.448	77.14	13.448	-85.9589	0	0	--		13.3453	79	13.3453	68.04	13.3453	-102.581	0	0
13.34	67	13.34	69	13.34	72	13.34	84		13.468	67	13.468	77.04	13.468	-98.8589	0	0	--		13.3653	76	13.3653	67.93	13.3653	-105.471	0	0
13.36	73	13.36	62	13.36	59	13.36	62		13.4879	73	13.4879	76.94	13.4879	-92.7589	0	0	--		13.3852	74	13.3852	67.82	13.3852	-107.361	0	0
13.38	84	13.38	66	13.38	69	13.38	63		13.5079	84	13.5079	76.83	13.5079	-81.6489	0	0	--		13.4051	71	13.4051	67.71	13.4051	-110.251	0	0
13.4	81	13.4	70	13.4	78	13.4	81		13.5279	81	13.5279	76.73	13.5279	-84.549	0	0	--		13.425	68	13.425	67.6	13.425	-113.141	0	0
13.42	70	13.42	66	13.42	84	13.42	77		13.5479	70	13.5479	76.62	13.5479	-95.4388	0	0	--		13.445	66	13.445	67.49	13.445	-115.031	0	0
13.44	72	13.44	60	13.44	79	13.44	64		13.5679	72	13.5679	76.52	13.5679	-93.3389	0	0	--		13.4649	68	13.4649	67.38	13.4649	-112.921	0	0
13.46	74	13.46	70	13.46	76	13.46	75		13.5879	74	13.5879	76.42	13.5879	-91.2389	0	0	--		13.4848	63	13.4848	67.27	13.4848	-117.811	0	0
13.48	79	13.48	71	13.48	74	13.48	71		13.6079	79	13.6079	76.31	13.6079	-86.1289	0	0	--		13.5047	56	13.5047	67.16	13.5047	-124.701	0	0
13.5	76	13.5	65	13.5	71	13.5	62		13.6279	76	13.6279	76.21	13.6279	-89.0289	0	0	--		13.5247	56	13.5247	67.05	13.5247	-124.591	0	0
13.52	72	13.52	69	13.52	68	13.52	79		13.6479	72	13.6479	76.11	13.6479	-92.929	0	0	--		13.5447	66	13.5447	66.94	13.5447	-114.481	0	0
13.54	66	13.54	76	13.54	66	13.54	77		13.6679	66	13.6679	76	13.6679	-98.8189	0	0	--		13.5646	74	13.5646	66.83	13.5646	-106.371	0	0
13.56	77	13.56	80	13.56	68	13.56	72		13.6879	77	13.6879	75.9	13.6879	-87.7189	0	0	--		13.5845	85	13.5845	66.72	13.5845	-95.2609	0	0
13.58	84	13.58	61	13.58	63	13.58	72		13.7079	84	13.7079	75.8	13.7079	-80.6189	0	0	--		13.6045	74	13.6045	66.61	13.6045	-106.151	0	0
13.6	70	13.6	58	13.6	56	13.6	81		13.7279	70	13.7279	75.69	13.7279	-94.5089	0	0	--		13.6244	59	13.6244	66.5	13.6244	-121.041	0	0
13.62	69	13.62	63	13.62	56	13.62	80		13.7479	69	13.7479	75.59	13.7479	-95.4089	0	0	--		13.6443	71	13.6443	66.39	13.6443	-108.931	0	0
13.64	67	13.64	69	13.64	66	13.64	75		13.7679	67	13.7679	75.48	13.7679	-97.299	0	0	--		13.6642	75	13.6642	66.28	13.6642	-104.821	0	0
13.66	74	13.66	67	13.66	74	13.66	81		13.7879	74	13.7879	75.38	13.7879	-90.1988	0	0	--		13.6842	75	13.6842	66.17	13.6842	-104.711	0	0
13.68	68	13.68	70	13.68	85	13.68	68		13.8079	68	13.8079	75.28	13.8079	-96.0989	0	0	--		13.7041	76	13.7041	66.06	13.7041	-103.601	0	0
13.7	64	13.7	70	13.7	74	13.7	66		13.8279	64	13.8279	75.17	13.8279	-99.9889	0	0	--		13.724	70	13.724	65.95	13.724	-109.491	0	0
13.72	78	13.72	75	13.72	59	13.72	60		13.8479	78	13.8479	75.07	13.8479	-85.8889	0	0	--		13.744	66	13.744	65.84	13.744	-113.381	0	0
13.74	79	13.74	75	13.74	71	13.74	72		13.8679	79	13.8679	74.97	13.8679	-84.7889	0	0	--		13.7639	74	13.7639	65.73	13.7639	-105.271	0	0
13.76	76	13.76	61	13.76	75	13.76	87		13.8879	76	13.8879	74.86	13.8879	-87.679	0	0	--		13.7838	74	13.7838	65.62	13.7838	-105.161	0	0
13.78	79	13.78	58	13.78	75	13.78	75		13.9079	79	13.9079	74.69	13.9079	-84.5089	0	0	--		13.8037	58	13.8037	65.51	13.8037	-121.051	0	0
13.8	83	13.8	54	13.8	76	13.8	72		13.9279	83	13.9279	74.34	13.9279	-80.1589	0	0	--		13.8236	58	13.8236	65.4	13.8236	-120.941	0	0
13.82	81	13.82	60	13.82	70	13.82	74		13.9479	81	13.9479	73.99	13.9479	-81.8088	0	0	--		13.8436	63	13.8436	65.29	13.8436	-115.831	0	0
13.84	76	13.84	65	13.84	66	13.84	66		13.9679	76	13.9679	73.65	13.9679	-86.4689	0	0	--		13.8635	56	13.8635	65.18	13.8635	-122.721	0	0
13.86	76	13.86	69	13.86	74	13.86	69		13.9879	76	13.9879	73.3	13.9879	-86.1189	0	0	--		13.8834	59	13.8834	65.07	13.8834	-119.611	0	0
13.88	82	13.88	70	13.88	74	13.88	74		14.0079	82	14.0079	72.95	14.0079	-79.7689	0	0	--		13.9034	64	13.9034	64.97	13.9034	-114.511	0	0
13.9	74	13.9	69	13.9	58	13.9	66		14.0279	74	14.0279	72.6	14.0279	-87.4189	0	0	--		13.9233	60	13.9233	64.86	13.9233	-118.401	0	0
13.92	74	13.92	73	13.92	58	13.92	74		14.0479	74	14.0479	72.25	14.0479	-87.0689	0	0	--		13.9432	59	13.9432	64.75	13.9432	-119.291	0	0
13.94	77	13.94	54	13.94	63	13.94	78		14.0679	77	14.0679	71.9	14.0679	-83.7189	0	0	--		13.9632	55	13.9632	64.64	13.9632	-123.181	0	0
13.96	74	13.96	62	13.96	56	13.96	74		14.0879	74	14.0879	71.56	14.0879	-86.3789	0	0	--		13.9831	49	13.9831	64.53	13.9831	-129.071	0	0
13.98	68	13.98	71	13.98	59	13.98	72		14.1079	68	14.1079	71.21	14.1079	-92.0289	0	0	--		14.0031	57	14.0031	64.49	14.0031	-121.031	0	0
14	76	14	56	14	64	14	76		14.1279	76	14.1279	70.86	14.1279	-83.679	0	0	--		14.023	69	14.023	64.46	14.023	-109.001	0	0
14.02	80	14.02	57	14.02	60	14.02	73		14.1479	80	14.1479	70.51	14.1479	-79.3289	0	0	--		14.0429	75	14.0429	64.43	14.0429	-102.971	0	0
14.04	75	14.04	68	14.04	59	14.04	69		14.1679	75	14.1679	70.16	14.1679	-83.9789	0	0	--		14.0629	65	14.0629	64.39	14.0629	-112.931	0	0
14.06	72	14.06	76	14.06	55	14.06	60		14.1879	72	14.1879	69.81	14.1879	-86.6289	0	0	--		14.0828	65	14.0828	64.36	14.0828	-112.901	0	0
14.08	72	14.08	74	14.08	49	14.08	66		14.2079	72	14.2079	69.47	14.2079	-86.2889	0	0	--		14.1027	74	14.1027	64.32	14.1027	-103.861	0	0
14.1	68	14.1	64	14.1	57	14.1	72		14.2279	68	14.2279	69.12	14.2279	-89.9388	0	0	--		14.1226	59	14.1226	64.29	14.1226	-118.831	0	0
14.12	64	14.12	62	14.12	69	14.12	68		14.2479	64	14.2479	68.77	14.2479	-93.5889	0	0	--		14.1426	63	14.1426	64.26	14.1426	-114.801	0	0
14.14	62	14.14	66	14.14	75	14.14	64		14.2679	62	14.2679	68.42	14.2679	-95.2389	0	0	--		14.1625	70	14.1625	64.22	14.1625	-107.761	0	0
14.16	58	14.16	65	14.16	65	14.16	75		14.2879	58	14.2879	68.07	14.2879	-98.8889	0	0	--		14.1824	62	14.1824	64.19	14.1824	-115.731	0	0
14.18	58	14.18	53	14.18	65	14.18	77		14.3079	58	14.3079	67.72	14.3079	-98.5389	0	0	--		14.2023	60	14.2023	64.16	14.2023	-117.701	0	0
14.2	63	14.2	55	14.2	74	14.2	66		14.3279	63	14.3279	67.38	14.3279	-93.1988	0	0	--		14.2223	64	14.2223	64.12	14.2223	-113.661	0	0
14.22	64	14.22	64	14.22	59	14.22	67		14.3479	64	14.3479	67.03	14.3479	-91.8489	0	0	--		14.2422	68	14.2422	64.09	14.2422	-109.631	0	0
14.24	75	14.24	72	14.24	63	14.24	68		14.3679	75	14.3679	66.68	14.3679	-80.4989	0	0	--		14.2621	64	14.2621	64.06	14.2621	-113.601	0	0
14.26	66	14.26	75	14.26	70	14.26	63		14.3879	66	14.3879	66.33	14.3879	-89.1489	0	0	--		14.282	65	14.282	64.02	14.282	-112.561	0	0
14.28	68	14.28	67	14.28	62	14.28	55		14.4079	68	14.4079	65.98	14.4079	-86.799	0	0	--		14.302	70	14.302	63.99	14.302	-107.531	0	0
14.3	81	14.3	62	14.3	60	14.3	51		14.4279	81	14.4279	65.93	14.4279	-73.7489	0	0	--		14.3219	69	14.3219	63.96	14.3219	-108.501	0	0
14.32	73	14.32	65	14.32	64	14.32	63		14.4479	73	14.4479	66.01	14.4479	-81.8289	0	0	--		14.3418	70	14.3418	63.92	14.3418	-107.461	0	0
14.34	69	14.34	72	14.34	68	14.34	67		14.4679	69	14.4679	66.08	14.4679	-85.8989	0	0	--		14.3617	57	14.3617	63.89	14.3617	-120.431	0	0
14.36	61	14.36	60	14.36	64	14.36	64		14.4879	61	14.4879	66.15	14.4879	-93.9689	0	0	--		14.3818	57	14.3818	63.85	14.3818	-120.391	0	0
14.38	70	14.38	68	14.38	65	14.38	72		14.5079	70	14.5079	66.22	14.5079	-85.0389	0	0	--		14.4017	63	14.4017	63.82	14.4017	-114.361	0	0
14.4	74	14.4	62	14.4	70	14.4	75		14.5279	74	14.5279	66.3	14.5279	-81.1189	0	0	--		14.4216	66	14.4216	63.79	14.4216	-111.331	0	0
14.42	67	14.42	69	14.42	69	14.42	62		14.5479	67	14.5479	66.37	14.5479	-88.1888	0	0	--		14.4415	67	14.4415	63.75	14.4415	-110.291	0	0
14.44	54	14.44	62	14.44	70	14.44	65		14.5679	54	14.5679	66.44	14.5679	-101.259	0	0	--		14.4615	67	14.4615	63.72	14.4615	-110.261	0	0
14.46	58	14.46	74	14.46	57	14.46	74		14.5879	58	14.5879	66.51	14.5879	-97.3289	0	0	--		14.4814	65	14.4814	63.69	14.4814	-112.231	0	0
14.48	75	14.48	71	14.48	57	14.48	59		14.6079	75	14.6079	66.59	14.6079	-80.4089	0	0	--		14.5013	73	14.5013	63.65	14.5013	-104.191	0	0
14.5	79	14.5	58	14.5	63	14.5	71		14.6279	79	14.6279	66.66	14.6279	-76.4789	0	0	--		14.5212	79	14.5212	63.62	14.5212	-98.1609	0	0
14.52	75	14.52	66	14.52	66	14.52	80		14.6479	75	14.6479	66.73	14.6479	-80.549	0	0	--		14.5412	69	14.5412	63.59	14.5412	-108.131	0	0
14.54	71	14.54	64	14.54	67	14.54	58		14.6679	71	14.6679	66.8	14.6679	-84.6189	0	0	--		14.5611	55	14.5611	63.55	14.5611	-122.091	0	0
14.56	59	14.56	67	14.56	67	14.56	67		14.6879	59	14.6879	66.88	14.6879	-96.6988	0	0	--		14.581	56	14.581	63.52	14.581	-121.061	0	0
14.58	65	14.58	64	14.58	65	14.58	80		14.7079	65	14.7079	66.95	14.7079	-90.7689	0	0	--		14.601	69	14.601	63.49	14.601	-108.031	0	0
14.6	64	14.6	59	14.6	73	14.6	74		14.7279	64	14.7279	67.02	14.7279	-91.8389	0	0	--		14.6209	69	14.6209	63.45	14.6209	-107.991	0	0
14.62	60	14.62	68	14.62	79	14.62	65		14.7479	60	14.7479	67.09	14.7479	-95.9089	0	0	--		14.6408	69	14.6408	63.42	14.6408	-107.961	0	0
14.64	60	14.64	68	14.64	69	14.64	74		14.7679	60	14.7679	67.17	14.7679	-95.9889	0	0	--		14.6607	71	14.6607	63.39	14.6607	-105.931	0	0
14.66	61	14.66	64	14.66	55	14.66	73		14.7879	61	14.7879	67.24	14.7879	-95.0588	0	0	--		14.6806	67	14.6806	63.36	14.6806	-109.901	0	0
14.68	65	14.68	73	14.68	56	14.68	57		14.8079	65	14.8079	67.31	14.8079	-91.1289	0	0	--		14.7006	59	14.7006	63.32	14.7006	-117.861	0	0
14.7	71	14.7	69	14.7	69	14.7	56		14.8279	71	14.8279	67.38	14.8279	-85.1988	0	0	--		14.7205	62	14.7205	63.29	14.7205	-114.831	0	0
14.72	71	14.72	70	14.72	69	14.72	64		14.8478	71	14.8478	67.46	14.8478	-85.2789	0	0	--		14.7404	71	14.7404	63.26	14.7404	-105.801	0	0
14.74	70	14.74	67	14.74	69	14.74	74		14.8679	70	14.8679	67.53	14.8679	-86.3489	0	0	--		14.7604	68	14.7604	63.22	14.7604	-108.761	0	0
14.76	55	14.76	53	14.76	71	14.76	79		14.8879	55	14.8879	67.6	14.8879	-101.419	0	0	--		14.7804	68	14.7804	63.19	14.7804	-108.731	0	0
14.78	61	14.78	54	14.78	67	14.78	81		14.9078	61	14.9078	67.67	14.9078	-95.4889	0	0	--		14.8003	70	14.8003	63.16	14.8003	-106.701	0	0
14.8	70	14.8	58	14.8	59	14.8	73		14.9278	70	14.9278	67.75	14.9278	-86.5689	0	0	--		14.8202	70	14.8202	63.12	14.8202	-106.661	0	0
14.82	75	14.82	54	14.82	62	14.82	62		14.9479	75	14.9479	67.73	14.9479	-81.549	0	0	--		14.8401	63	14.8401	63.09	14.8401	-113.631	0	0
14.84	81	14.84	58	14.84	71	14.84	59		14.9679	81	14.9679	67.59	14.9679	-75.4089	0	0	--		14.8601	54	14.8601	63.06	14.8601	-122.601	0	0
14.86	77	14.86	57	14.86	68	14.86	63		14.9878	77	14.9878	67.45	14.9878	-79.2689	0	0	--		14.88	59	14.88	63.02	14.88	-117.561	0	0
14.88	68	14.88	65	14.88	68	14.88	69		15.0078	68	15.0078	67.31	15.0078	-88.1289	0	0	--		14.8999	66	14.8999	62.99	14.8999	-110.531	0	0
14.9	72	14.9	67	14.9	70	14.9	68		15.0278	72	15.0278	67.17	15.0278	-83.9889	0	0	--		14.9199	62	14.9199	62.96	14.9199	-114.501	0	0
14.92	69	14.92	59	14.92	70	14.92	67		15.0478	69	15.0478	67.03	15.0478	-86.8489	0	0	--		14.9398	63	14.9398	62.93	14.9398	-113.471	0	0
14.94	65	14.94	55	14.94	63	14.94	61		15.0678	65	15.0678	66.89	15.0678	-90.7089	0	0	--		14.9597	62	14.9597	62.89	14.9597	-114.431	0	0
14.96	65	14.96	53	14.96	54	14.96	70		15.0878	65	15.0878	66.75	15.0878	-90.5689	0	0	--		14.9796	65	14.9796	62.86	14.9796	-111.401	0	0
14.98	56	14.98	67	14.98	59	14.98	80		15.1078	56	15.1078	66.61	15.1078	-99.429	0	0	--		14.9996	61	14.9996	62.83	14.9996	-115.371	0	0
15	64	15	65	15	66	15	75		15.1278	64	15.1278	66.47	15.1278	-91.2889	0	0	--		15.0195	52	15.0195	62.79	15.0195	-124.331	0	0
15.02	60	15.02	64	15.02	62	15.02	70		15.1478	60	15.1478	66.33	15.1478	-95.1489	0	0	--		15.0394	63	15.0394	62.76	15.0394	-113.301	0	0
15.04	66	15.04	68	15.04	63	15.04	57		15.1678	66	15.1678	66.19	15.1678	-89.0089	0	0	--		15.0593	61	15.0593	62.73	15.0593	-115.271	0	0
15.06	83	15.06	56	15.06	62	15.06	57		15.1878	83	15.1878	66.05	15.1878	-71.8689	0	0	--		15.0793	56	15.0793	62.7	15.0793	-120.241	0	0
15.08	77	15.08	62	15.08	65	15.08	63		15.2078	77	15.2078	65.91	15.2078	-77.7289	0	0	--		15.0992	62	15.0992	62.66	15.0992	-114.201	0	0
15.1	72	15.1	69	15.1	61	15.1	61		15.2278	72	15.2278	65.76	15.2278	-82.5789	0	0	--		15.1191	65	15.1191	62.63	15.1191	-111.171	0	0
15.12	69	15.12	61	15.12	52	15.12	61		15.2478	69	15.2478	65.62	15.2478	-85.4388	0	0	--		15.139	61	15.139	62.6	15.139	-115.141	0	0
15.14	58	15.14	68	15.14	63	15.14	56		15.2678	58	15.2678	65.48	15.2678	-96.299	0	0	--		15.159	54	15.159	62.57	15.159	-122.111	0	0
15.16	63	15.16	67	15.16	61	15.16	58		15.2878	63	15.2878	65.34	15.2878	-91.1589	0	0	--		15.1789	59	15.1789	62.53	15.1789	-117.071	0	0
15.18	74	15.18	56	15.18	56	15.18	64		15.3078	74	15.3078	65.2	15.3078	-80.0189	0	0	--		15.1989	54	15.1989	62.5	15.1989	-122.041	0	0
15.2	68	15.2	58	15.2	62	15.2	74		15.3278	68	15.3278	65.06	15.3278	-85.8789	0	0	--		15.2188	56	15.2188	62.47	15.2188	-120.011	0	0
15.22	74	15.22	68	15.22	65	15.22	59		15.3478	74	15.3478	64.92	15.3478	-79.7389	0	0	--		15.2388	65	15.2388	62.44	15.2388	-110.981	0	0
15.24	76	15.24	65	15.24	61	15.24	52		15.3678	76	15.3678	64.78	15.3678	-77.5989	0	0	--		15.2587	76	15.2587	62.4	15.2587	-99.9409	0	0
15.26	60	15.26	61	15.26	54	15.26	55		15.3878	60	15.3878	64.64	15.3878	-93.4589	0	0	--		15.2786	71	15.2786	62.37	15.2786	-104.911	0	0
15.28	66	15.28	61	15.28	59	15.28	60		15.4078	66	15.4078	64.5	15.4078	-87.3189	0	0	--		15.2985	73	15.2985	62.34	15.2985	-102.881	0	0
15.3	73	15.3	64	15.3	54	15.3	62		15.4278	73	15.4278	64.51	15.4278	-80.3289	0	0	--		15.3185	69	15.3185	62.31	15.3185	-106.851	0	0
15.32	73	15.32	51	15.32	56	15.32	64		15.4478	73	15.4478	64.81	15.4478	-80.6289	0	0	--		15.3384	62	15.3384	62.27	15.3384	-113.811	0	0
15.34	66	15.34	48	15.34	65	15.34	56		15.4678	66	15.4678	65.11	15.4678	-87.929	0	0	--		15.3583	64	15.3583	62.24	15.3583	-111.781	0	0
15.36	51	15.36	63	15.36	76	15.36	56		15.4878	51	15.4878	65.41	15.4878	-103.229	0	0	--		15.3782	62	15.3782	62.21	15.3782	-113.751	0	0
15.38	55	15.38	61	15.38	71	15.38	66		15.5078	55	15.5078	65.71	15.5078	-99.5289	0	0	--		15.3982	54	15.3982	62.18	15.3982	-121.721	0	0
15.4	63	15.4	50	15.4	73	15.4	58		15.5278	63	15.5278	66.02	15.5278	-91.8389	0	0	--		15.4181	60	15.4181	62.15	15.4181	-115.691	0	0
15.42	68	15.42	55	15.42	69	15.42	61		15.5478	68	15.5478	66.32	15.5478	-87.1389	0	0	--		15.438	65	15.438	62.11	15.438	-110.651	0	0
15.44	69	15.44	52	15.44	62	15.44	59		15.5678	69	15.5678	66.62	15.5678	-86.4388	0	0	--		15.4579	54	15.4579	62.08	15.4579	-121.621	0	0
15.46	65	15.46	41	15.46	64	15.46	57		15.5878	65	15.5878	66.92	15.5878	-90.7389	0	0	--		15.4779	59	15.4779	62.05	15.4779	-116.591	0	0
15.48	67	15.48	50	15.48	62	15.48	64		15.6078	67	15.6078	67.22	15.6078	-89.0389	0	0	--		15.4978	61	15.4978	62.02	15.4978	-114.561	0	0
15.5	59	15.5	64	15.5	54	15.5	59		15.6278	59	15.6278	67.52	15.6278	-97.3389	0	0	--		15.5177	56	15.5177	61.98	15.5177	-119.521	0	0
15.52	63	15.52	48	15.52	60	15.52	54		15.6478	63	15.6478	67.82	15.6478	-93.6389	0	0	--		15.5376	50	15.5376	61.95	15.5376	-125.491	0	0
15.54	69	15.54	58	15.54	65	15.54	53		15.6678	69	15.6678	68.13	15.6678	-87.9488	0	0	--		15.5576	48	15.5576	61.92	15.5576	-127.461	0	0
15.56	64	15.56	63	15.56	54	15.56	61		15.6878	64	15.6878	68.43	15.6878	-93.2489	0	0	--		15.5775	47	15.5775	61.89	15.5775	-128.431	0	0
15.58	64	15.58	55	15.58	59	15.58	61		15.7078	64	15.7078	68.73	15.7078	-93.549	0	0	--		15.5974	54	15.5974	61.81	15.5974	-121.351	0	0
15.6	79	15.6	62	15.6	61	15.6	61		15.7278	79	15.7278	69.03	15.7278	-78.8489	0	0	--		15.6174	66	15.6174	61.72	15.6174	-109.261	0	0
15.62	66	15.62	68	15.62	56	15.62	59		15.7478	66	15.7478	69.33	15.7478	-92.1489	0	0	--		15.6373	62	15.6373	61.64	15.6373	-113.181	0	0
15.64	63	15.64	57	15.64	50	15.64	79		15.7678	63	15.7678	69.63	15.7678	-95.4488	0	0	--		15.6573	71	15.6573	61.56	15.6573	-104.101	0	0
15.66	67	15.66	59	15.66	48	15.66	72		15.7878	67	15.7878	69.94	15.7878	-91.7589	0	0	--		15.6772	65	15.6772	61.48	15.6772	-110.021	0	0
15.68	72	15.68	59	15.68	47	15.68	55		15.8078	72	15.8078	70.24	15.8078	-87.0588	0	0	--		15.6971	68	15.6971	61.39	15.6971	-106.931	0	0
15.7	72	15.7	63	15.7	54	15.7	51		15.8278	72	15.8278	70.54	15.8278	-87.3589	0	0	--		15.7171	70	15.7171	61.31	15.7171	-104.851	0	0
15.72	74	15.72	57	15.72	66	15.72	64		15.8478	74	15.8478	70.84	15.8478	-85.6589	0	0	--		15.737	59	15.737	61.23	15.737	-115.771	0	0
15.74	77	15.74	52	15.74	62	15.74	65		15.8678	77	15.8678	71.14	15.8678	-82.9589	0	0	--		15.7569	67	15.7569	61.15	15.7569	-107.691	0	0
15.76	75	15.76	58	15.76	71	15.76	62		15.8878	75	15.8878	71.44	15.8878	-85.2589	0	0	--		15.7769	61	15.7769	61.07	15.7769	-113.611	0	0
15.78	71	15.78	62	15.78	65	15.78	58		15.9078	71	15.9078	71.74	15.9078	-89.5588	0	0	--		15.7968	64	15.7968	60.98	15.7968	-110.521	0	0
15.8	79	15.8	66	15.8	68	15.8	52		15.9278	79	15.9278	72.05	15.9278	-81.8689	0	0	--		15.8167	62	15.8167	60.9	15.8167	-112.441	0	0
15.82	73	15.82	59	15.82	70	15.82	54		15.9478	73	15.9478	72.35	15.9478	-88.1689	0	0	--		15.8366	65	15.8366	60.82	15.8366	-109.361	0	0
15.84	70	15.84	56	15.84	59	15.84	56		15.9678	70	15.9678	72.65	15.9678	-91.4689	0	0	--		15.8566	55	15.8566	60.74	15.8566	-119.281	0	0
15.86	77	15.86	57	15.86	67	15.86	60		15.9878	77	15.9878	72.95	15.9878	-84.7689	0	0	--		15.8765	47	15.8765	60.66	15.8765	-127.201	0	0
15.88	81	15.88	64	15.88	61	15.88	65		16.0078	81	16.0078	73.25	16.0078	-81.0689	0	0	--		15.8964	62	15.8964	60.57	15.8964	-112.111	0	0
15.9	66	15.9	67	15.9	64	15.9	59		16.0278	66	16.0278	73.55	16.0278	-96.3689	0	0	--		15.9163	68	15.9163	60.49	15.9163	-106.031	0	0
15.92	72	15.92	67	15.92	62	15.92	66		16.0478	72	16.0478	73.85	16.0478	-90.6689	0	0	--		15.9363	62	15.9363	60.41	15.9363	-111.951	0	0
15.94	82	15.94	75	15.94	65	15.94	52		16.0678	82	16.0678	74.15	16.0678	-80.9689	0	0	--		15.9562	66	15.9562	60.33	15.9562	-107.871	0	0
15.96	82	15.96	50	15.96	55	15.96	58		16.0878	82	16.0878	74.05	16.0878	-80.8689	0	0	--		15.9761	59	15.9761	60.25	15.9761	-114.791	0	0
15.98	67	15.98	67	15.98	47	15.98	68		16.1078	67	16.1078	73.96	16.1078	-95.7789	0	0	--		15.996	70	15.996	60.16	15.996	-103.701	0	0
16	68	16	71	16	62	16	68		16.1278	68	16.1278	73.86	16.1278	-94.679	0	0	--		16.016	65	16.016	60.08	16.016	-108.621	0	0
16.02	83	16.02	49	16.02	68	16.02	63		16.1478	83	16.1478	73.76	16.1478	-79.5789	0	0	--		16.0359	55	16.0359	60	16.0359	-118.541	0	0
16.04	84	16.04	56	16.04	62	16.04	69		16.1678	84	16.1678	73.66	16.1678	-78.4789	0	0	--		16.0558	58	16.0558	59.92	16.0558	-115.461	0	0
16.06	69	16.06	61	16.06	66	16.06	71		16.1878	69	16.1878	73.56	16.1878	-93.3789	0	0	--		16.0758	60	16.0758	59.84	16.0758	-113.381	0	0
16.08	64	16.08	65	16.08	59	16.08	65		16.2078	64	16.2078	73.46	16.2078	-98.2789	0	0	--		16.0958	54	16.0958	59.76	16.0958	-119.301	0	0
16.1	76	16.1	59	16.1	70	16.1	66		16.2278	76	16.2278	73.37	16.2278	-86.1888	0	0	--		16.1157	67	16.1157	59.68	16.1157	-106.221	0	0
16.12	71	16.12	59	16.12	65	16.12	58		16.2477	71	16.2477	73.27	16.2477	-91.0889	0	0	--		16.1356	75	16.1356	59.59	16.1356	-98.1309	0	0
16.14	73	16.14	58	16.14	55	16.14	63		16.2677	73	16.2677	73.17	16.2677	-88.9889	0	0	--		16.1555	68	16.1555	59.51	16.1555	-105.051	0	0
16.16	74	16.16	60	16.16	58	16.16	73		16.2877	74	16.2877	73.07	16.2877	-87.8889	0	0	--		16.1755	60	16.1755	59.43	16.1755	-112.971	0	0
16.18	64	16.18	66	16.18	60	16.18	74		16.3077	64	16.3077	72.97	16.3077	-97.7889	0	0	--		16.1954	64	16.1954	59.35	16.1954	-108.891	0	0
16.2	72	16.2	65	16.2	54	16.2	62		16.3278	72	16.3278	72.87	16.3278	-89.6888	0	0	--		16.2153	63	16.2153	59.27	16.2153	-109.811	0	0
16.22	75	16.22	60	16.22	67	16.22	62		16.3478	75	16.3478	72.78	16.3478	-86.5989	0	0	--		16.2352	58	16.2352	59.19	16.2352	-114.731	0	0
16.24	62	16.24	75	16.24	75	16.24	70		16.3677	62	16.3677	72.68	16.3677	-99.4989	0	0	--		16.2552	63	16.2552	59.11	16.2552	-109.651	0	0
16.26	79	16.26	61	16.26	68	16.26	77		16.3877	79	16.3877	72.58	16.3877	-82.3989	0	0	--		16.2751	59	16.2751	59.03	16.2751	-113.571	0	0
16.28	83	16.28	68	16.28	60	16.28	72		16.4077	83	16.4077	72.48	16.4077	-78.299	0	0	--		16.295	65	16.295	58.95	16.295	-107.491	0	0
16.3	75	16.3	69	16.3	64	16.3	55		16.4277	75	16.4277	72.38	16.4277	-86.1988	0	0	--		16.3149	70	16.3149	58.86	16.3149	-102.401	0	0
16.32	73	16.32	60	16.32	63	16.32	56		16.4477	73	16.4477	72.28	16.4477	-88.0989	0	0	--		16.3349	59	16.3349	58.78	16.3349	-113.321	0	0
16.34	76	16.34	63	16.34	58	16.34	62		16.4677	76	16.4677	72.19	16.4677	-85.0089	0	0	--		16.3548	64	16.3548	58.7	16.3548	-108.241	0	0
16.36	77	16.36	71	16.36	63	16.36	61		16.4877	77	16.4877	72.09	16.4877	-83.9089	0	0	--		16.3747	75	16.3747	58.62	16.3747	-97.1609	0	0
16.38	74	16.38	69	16.38	59	16.38	65		16.5077	74	16.5077	71.99	16.5077	-86.8088	0	0	--		16.3947	70	16.3947	58.54	16.3947	-102.081	0	0
16.4	81	16.4	65	16.4	65	16.4	73		16.5277	81	16.5277	71.89	16.5277	-79.7089	0	0	--		16.4146	56	16.4146	58.46	16.4146	-116.001	0	0
16.42	74	16.42	62	16.42	70	16.42	64		16.5477	74	16.5477	71.79	16.5477	-86.6089	0	0	--		16.4345	58	16.4345	58.38	16.4345	-113.921	0	0
16.44	66	16.44	62	16.44	59	16.44	59		16.5677	66	16.5677	71.69	16.5677	-94.5089	0	0	--		16.4544	61	16.4544	58.3	16.4544	-110.841	0	0
16.46	69	16.46	65	16.46	64	16.46	64		16.5877	69	16.5877	71.6	16.5877	-91.4189	0	0	--		16.4745	70	16.4745	58.22	16.4745	-101.761	0	0
16.48	78	16.48	58	16.48	75	16.48	60		16.6077	78	16.6077	71.25	16.6077	-82.0689	0	0	--		16.4944	68	16.4944	58.14	16.4944	-103.681	0	0
16.5	78	16.5	57	16.5	70	16.5	59		16.6277	78	16.6277	70.79	16.6277	-81.6089	0	0	--		16.5143	63	16.5143	58.06	16.5143	-108.601	0	0
16.52	64	16.52	67	16.52	56	16.52	66		16.6477	64	16.6477	70.34	16.6477	-95.1589	0	0	--		16.5342	59	16.5342	57.98	16.5342	-112.521	0	0
16.54	66	16.54	68	16.54	58	16.54	68		16.6677	66	16.6677	69.88	16.6677	-92.6988	0	0	--		16.5541	55	16.5541	57.9	16.5541	-116.441	0	0
16.56	66	16.56	51	16.56	61	16.56	63		16.6877	66	16.6877	69.42	16.6877	-92.2389	0	0	--		16.5741	58	16.5741	57.82	16.5741	-113.361	0	0
16.58	70	16.58	52	16.58	70	16.58	72		16.7077	70	16.7077	68.97	16.7077	-87.7889	0	0	--		16.594	58	16.594	57.74	16.594	-113.281	0	0
16.6	67	16.6	55	16.6	68	16.6	69		16.7277	67	16.7277	68.51	16.7277	-90.3289	0	0	--		16.6139	54	16.6139	57.66	16.6139	-117.201	0	0
16.62	67	16.62	55	16.62	63	16.62	63		16.7477	67	16.7477	68.05	16.7477	-89.8689	0	0	--		16.6339	59	16.6339	57.58	16.6339	-112.121	0	0
16.64	61	16.64	61	16.64	59	16.64	63		16.7677	61	16.7677	67.6	16.7677	-95.4189	0	0	--		16.6538	55	16.6538	57.5	16.6538	-116.041	0	0
16.66	70	16.66	64	16.66	55	16.66	71		16.7877	70	16.7877	67.14	16.7877	-85.9589	0	0	--		16.6737	47	16.6737	57.42	16.6737	-123.961	0	0
16.68	72	16.68	63	16.68	58	16.68	57		16.8077	72	16.8077	66.68	16.8077	-83.4989	0	0	--		16.6936	52	16.6936	57.34	16.6936	-118.881	0	0
16.7	70	16.7	50	16.7	58	16.7	63		16.8277	70	16.8277	66.23	16.8277	-85.049	0	0	--		16.7136	61	16.7136	57.26	16.7136	-109.801	0	0
16.72	59	16.72	54	16.72	54	16.72	67		16.8477	59	16.8477	65.77	16.8477	-95.5889	0	0	--		16.7335	57	16.7335	57.18	16.7335	-113.721	0	0
16.74	60	16.74	67	16.74	59	16.74	59		16.8677	60	16.8677	65.31	16.8677	-94.1289	0	0	--		16.7534	67	16.7534	57.1	16.7534	-103.641	0	0
16.76	72	16.76	72	16.76	55	16.76	61		16.8877	72	16.8877	64.86	16.8877	-81.679	0	0	--		16.7733	59	16.7733	57.02	16.7733	-111.561	0	0
16.78	66	16.78	67	16.78	47	16.78	54		16.9077	66	16.9077	64.4	16.9077	-87.2189	0	0	--		16.7933	53	16.7933	56.94	16.7933	-117.481	0	0
16.8	67	16.8	55	16.8	52	16.8	59		16.9277	67	16.9277	63.94	16.9277	-85.7589	0	0	--		16.8132	52	16.8132	56.86	16.8132	-118.401	0	0
16.82	62	16.82	42	16.82	61	16.82	52		16.9477	62	16.9477	63.49	16.9477	-90.3088	0	0	--		16.8331	60	16.8331	56.78	16.8331	-110.321	0	0
16.84	58	16.84	55	16.84	57	16.84	49		16.9677	58	16.9677	63.03	16.9677	-93.8489	0	0	--		16.853	57	16.853	56.71	16.853	-113.251	0	0
16.86	58	16.86	62	16.86	67	16.86	54		16.9877	58	16.9877	62.57	16.9877	-93.3889	0	0	--		16.873	50	16.873	56.63	16.873	-120.171	0	0
16.88	55	16.88	62	16.88	59	16.88	63		17.0077	55	17.0077	62.12	17.0077	-95.9388	0	0	--		16.8929	53	16.8929	56.55	16.8929	-117.091	0	0
16.9	63	16.9	68	16.9	53	16.9	68		17.0277	63	17.0277	61.66	17.0277	-87.4789	0	0	--		16.9128	54	16.9128	56.47	16.9128	-116.011	0	0
16.92	56	16.92	55	16.92	52	16.92	54		17.0477	56	17.0477	61.2	17.0477	-94.0189	0	0	--		16.9328	55	16.9328	56.39	16.9328	-114.931	0	0
16.94	61	16.94	49	16.94	60	16.94	58		17.0677	61	17.0677	60.75	17.0677	-88.5689	0	0	--		16.9528	52	16.9528	56.31	16.9528	-117.851	0	0
16.96	56	16.96	53	16.96	57	16.96	53		17.0877	56	17.0877	60.29	17.0877	-93.1089	0	0	--		16.9727	58	16.9727	56.23	16.9727	-111.771	0	0
16.98	73	16.98	57	16.98	50	16.98	50		17.1077	73	17.1077	60.17	17.1077	-75.9889	0	0	--		16.9926	52	16.9926	56.16	16.9926	-117.701	0	0
17	67	17	48	17	53	17	54		17.1277	67	17.1277	60.09	17.1277	-81.9089	0	0	--		17.0125	45	17.0125	56.08	17.0125	-124.621	0	0
17.02	56	17.02	50	17.02	54	17.02	64		17.1477	56	17.1477	60.01	17.1477	-92.8289	0	0	--		17.0325	54	17.0325	55.74	17.0325	-115.281	0	0
17.04	60	17.04	45	17.04	55	17.04	56		17.1677	60	17.1677	59.93	17.1677	-88.7489	0	0	--		17.0524	58	17.0524	55.4	17.0524	-110.941	0	0
17.06	64	17.06	45	17.06	52	17.06	57		17.1877	64	17.1877	59.86	17.1877	-84.679	0	0	--		17.0723	55	17.0723	55.06	17.0723	-113.601	0	0
17.08	67	17.08	47	17.08	58	17.08	59		17.2077	67	17.2077	59.78	17.2077	-81.5989	0	0	--		17.0922	59	17.0922	54.73	17.0922	-109.271	0	0
17.1	59	17.1	57	17.1	52	17.1	55		17.2277	59	17.2277	59.7	17.2277	-89.5189	0	0	--		17.1122	51	17.1122	54.39	17.1122	-116.931	0	0
17.12	65	17.12	61	17.12	45	17.12	49		17.2477	65	17.2477	59.62	17.2477	-83.4388	0	0	--		17.1321	48	17.1321	54.05	17.1321	-119.591	0	0
17.14	68	17.14	59	17.14	54	17.14	54		17.2677	68	17.2677	59.54	17.2677	-80.3589	0	0	--		17.152	50	17.152	53.71	17.152	-117.251	0	0
17.16	68	17.16	54	17.16	58	17.16	52		17.2877	68	17.2877	59.46	17.2877	-80.2789	0	0	--		17.1719	59	17.1719	53.38	17.1719	-107.921	0	0
17.18	60	17.18	57	17.18	55	17.18	51		17.3077	60	17.3077	59.39	17.3077	-88.2089	0	0	--		17.1919	54	17.1919	53.04	17.1919	-112.581	0	0
17.2	48	17.2	59	17.2	59	17.2	48		17.3277	48	17.3277	59.31	17.3277	-100.129	0	0	--		17.2118	49	17.2118	52.7	17.2118	-117.241	0	0
17.22	52	17.22	51	17.22	51	17.22	53		17.3477	52	17.3477	59.23	17.3477	-96.049	0	0	--		17.2317	51	17.2317	52.37	17.2317	-114.911	0	0
17.24	64	17.24	49	17.24	48	17.24	53		17.3677	64	17.3677	59.15	17.3677	-83.9689	0	0	--		17.2517	47	17.2517	52.03	17.2517	-118.571	0	0
17.26	65	17.26	50	17.26	50	17.26	47		17.3877	65	17.3877	59.07	17.3877	-82.8889	0	0	--		17.2716	51	17.2716	51.69	17.2716	-114.231	0	0
17.28	55	17.28	57	17.28	59	17.28	53		17.4077	55	17.4077	59	17.4077	-92.8189	0	0	--		17.2915	42	17.2915	51.36	17.2915	-122.901	0	0
17.3	62	17.3	54	17.3	54	17.3	47		17.4277	62	17.4277	58.92	17.4277	-85.7389	0	0	--		17.3115	53	17.3115	51.34	17.3115	-111.881	0	0
17.32	62	17.32	58	17.32	49	17.32	54		17.4477	62	17.4477	58.84	17.4477	-85.6589	0	0	--		17.3315	56	17.3315	51.33	17.3315	-108.871	0	0
17.34	53	17.34	55	17.34	51	17.34	52		17.4677	53	17.4677	58.76	17.4677	-94.5789	0	0	--		17.3514	49	17.3514	51.32	17.3514	-115.861	0	0
17.36	54	17.36	59	17.36	47	17.36	42		17.4877	54	17.4877	58.68	17.4877	-93.4989	0	0	--		17.3713	57	17.3713	51.3	17.3713	-107.841	0	0
17.38	51	17.38	51	17.38	51	17.38	57		17.5077	51	17.5077	58.6	17.5077	-96.4189	0	0	--		17.3912	72	17.3912	51.29	17.3912	-92.8309	0	0
17.4	59	17.4	42	17.4	42	17.4	54		17.5277	59	17.5277	58.51	17.5277	-88.3289	0	0	--		17.4112	58	17.4112	51.27	17.4112	-106.811	0	0
17.42	61	17.42	47	17.42	53	17.42	52		17.5477	61	17.5477	58.26	17.5477	-86.0789	0	0	--		17.4311	58	17.4311	51.26	17.4311	-106.801	0	0
17.44	67	17.44	47	17.44	56	17.44	55		17.5677	67	17.5677	58.01	17.5677	-79.8289	0	0	--		17.451	53	17.451	51.25	17.451	-111.791	0	0
17.46	63	17.46	49	17.46	49	17.46	47		17.5877	63	17.5877	57.76	17.5877	-83.5789	0	0	--		17.4709	48	17.4709	51.24	17.4709	-116.781	0	0
17.48	50	17.48	53	17.48	57	17.48	45		17.6076	50	17.6076	57.51	17.6076	-96.3289	0	0	--		17.4909	49	17.4909	51.23	17.4909	-115.771	0	0
17.5	54	17.5	51	17.5	72	17.5	42		17.6276	54	17.6276	57.26	17.6276	-92.0789	0	0	--		17.5108	46	17.5108	51.22	17.5108	-118.761	0	0
17.52	58	17.52	44	17.52	58	17.52	55		17.6476	58	17.6476	57.01	17.6476	-87.8289	0	0	--		17.5307	49	17.5307	51.21	17.5307	-115.751	0	0
17.54	65	17.54	52	17.54	58	17.54	54		17.6676	65	17.6676	56.76	17.6676	-80.5789	0	0	--		17.5506	46	17.5506	51.2	17.5506	-118.741	0	0
17.56	58	17.56	61	17.56	53	17.56	50		17.6876	58	17.6876	56.51	17.6876	-87.3289	0	0	--		17.5706	51	17.5706	51.18	17.5706	-113.721	0	0
17.58	53	17.58	45	17.58	48	17.58	44		17.7076	53	17.7076	56.26	17.7076	-92.0789	0	0	--		17.5905	51	17.5905	51.17	17.5905	-113.711	0	0
17.6	60	17.6	39	17.6	49	17.6	42		17.7276	60	17.7276	56.01	17.7276	-84.8289	0	0	--		17.6104	52	17.6104	51.16	17.6104	-112.701	0	0
17.62	53	17.62	40	17.62	46	17.62	64		17.7476	53	17.7476	55.75	17.7476	-91.5689	0	0	--		17.6303	54	17.6303	51.15	17.6303	-110.691	0	0
17.64	44	17.64	50	17.64	49	17.64	53		17.7676	44	17.7676	55.5	17.7676	-100.319	0	0	--		17.6503	49	17.6503	51.14	17.6503	-115.681	0	0
17.66	62	17.66	46	17.66	46	17.66	51		17.7876	62	17.7876	55.25	17.7876	-82.0689	0	0	--		17.6702	52	17.6702	51.12	17.6702	-112.661	0	0
17.68	57	17.68	48	17.68	51	17.68	44		17.8076	57	17.8076	55	17.8076	-86.8189	0	0	--		17.6901	54	17.6901	51.11	17.6901	-110.651	0	0
17.7	58	17.7	50	17.7	51	17.7	41		17.8276	58	17.8276	54.75	17.8276	-85.5689	0	0	--		17.71	46	17.71	51.1	17.71	-118.641	0	0
17.72	58	17.72	48	17.72	52	17.72	46		17.8476	58	17.8476	54.5	17.8476	-85.3189	0	0	--		17.73	53	17.73	51.09	17.73	-111.631	0	0
17.74	62	17.74	48	17.74	54	17.74	41		17.8676	62	17.8676	54.25	17.8676	-81.0689	0	0	--		17.7499	48	17.7499	51.08	17.7499	-116.621	0	0
17.76	63	17.76	53	17.76	49	17.76	39		17.8876	63	17.8876	54	17.8876	-79.8189	0	0	--		17.7699	48	17.7699	51.07	17.7699	-116.611	0	0
17.78	59	17.78	45	17.78	52	17.78	51		17.9076	59	17.9076	53.75	17.9076	-83.5689	0	0	--		17.7898	55	17.7898	51.06	17.7898	-109.601	0	0
17.8	53	17.8	36	17.8	54	17.8	54		17.9276	53	17.9276	53.5	17.9276	-89.3189	0	0	--		17.8098	45	17.8098	51.05	17.8098	-119.591	0	0
17.82	55	17.82	50	17.82	46	17.82	47		17.9476	55	17.9476	53.25	17.9476	-87.0689	0	0	--		17.8297	52	17.8297	51.04	17.8297	-112.581	0	0
17.84	54	17.84	55	17.84	53	17.84	52		17.9676	54	17.9676	53.1	17.9676	-87.9189	0	0	--		17.8496	51	17.8496	51.03	17.8496	-113.571	0	0
17.86	46	17.86	52	17.86	48	17.86	50		17.9876	46	17.9876	53.25	17.9876	-96.0689	0	0	--		17.8695	56	17.8695	51.02	17.8695	-108.561	0	0
17.88	48	17.88	55	17.88	48	17.88	45		18.0076	48	18.0076	53.4	18.0076	-94.2189	0	0	--		17.8895	43	17.8895	51.01	17.8895	-121.551	0	0
17.9	51	17.9	42	17.9	55	17.9	61		18.0276	51	18.0276	53.55	18.0276	-91.3689	0	0	--		17.9094	55	17.9094	51	17.9094	-109.541	0	0
17.92	52	17.92	44	17.92	45	17.92	60		18.0476	52	18.0476	53.7	18.0476	-90.5189	0	0	--		17.9293	59	17.9293	50.99	17.9293	-105.531	0	0
17.94	43	17.94	49	17.94	52	17.94	51		18.0676	43	18.0676	53.85	18.0676	-99.6689	0	0	--		17.9492	58	17.9492	50.98	17.9492	-106.521	0	0
17.96	54	17.96	42	17.96	51	17.96	52		18.0876	54	18.0876	54	18.0876	-88.8189	0	0	--		17.9692	57	17.9692	50.97	17.9692	-107.511	0	0
17.98	62	17.98	45	17.98	56	17.98	53		18.1076	62	18.1076	54.15	18.1076	-80.9689	0	0	--		17.9891	55	17.9891	50.96	17.9891	-109.501	0	0
18	62	18	42	18	43	18	52		18.1276	62	18.1276	54.3	18.1276	-81.1189	0	0	--		18.009	62	18.009	50.96	18.009	-102.501	0	0
18.02	58	18.02	37	18.02	55	18.02	52		18.1476	58	18.1476	54.45	18.1476	-85.2689	0	0	--		18.0289	51	18.0289	50.95	18.0289	-113.491	0	0
18.04	44	18.04	44	18.04	59	18.04	52		18.1676	44	18.1676	54.6	18.1676	-99.4189	0	0	--		18.0489	47	18.0489	50.94	18.0489	-117.481	0	0
18.06	55	18.06	51	18.06	58	18.06	46		18.1876	55	18.1876	54.75	18.1876	-88.5689	0	0	--		18.0688	56	18.0688	50.93	18.0688	-108.471	0	0
18.08	58	18.08	58	18.08	57	18.08	48		18.2076	58	18.2076	54.9	18.2076	-85.7189	0	0	--		18.0887	46	18.0887	50.93	18.0887	-118.471	0	0
18.1	52	18.1	55	18.1	55	18.1	45		18.2276	52	18.2276	55.05	18.2276	-91.8689	0	0	--		18.1087	47	18.1087	50.92	18.1087	-117.461	0	0
18.12	57	18.12	48	18.12	62	18.12	40		18.2476	57	18.2476	55.08	18.2476	-86.8989	0	0	--		18.1286	59	18.1286	50.91	18.1286	-105.451	0	0
18.14	64	18.14	39	18.14	51	18.14	50		18.2676	64	18.2676	55.07	18.2676	-79.8889	0	0	--		18.1485	50	18.1485	50.91	18.1485	-114.451	0	0
18.16	61	18.16	48	18.16	47	18.16	58		18.2876	61	18.2876	55.06	18.2876	-82.8789	0	0	--		18.1684	49	18.1684	50.9	18.1684	-115.441	0	0
18.18	59	18.18	40	18.18	56	18.18	50		18.3076	59	18.3076	55.05	18.3076	-84.8689	0	0	--		18.1884	51	18.1884	50.89	18.1884	-113.431	0	0
18.2	67	18.2	44	18.2	46	18.2	57		18.3276	67	18.3276	55.03	18.3276	-76.8489	0	0	--		18.2084	50	18.2084	50.89	18.2084	-114.431	0	0
18.22	47	18.22	49	18.22	47	18.22	58		18.3476	47	18.3476	56.24	18.3476	-98.0588	0	0	--		18.2283	45	18.2283	50.88	18.2283	-119.421	0	0
18.24	59	18.24	46	18.24	59	18.24	58		18.3676	59	18.3676	55.43	18.3676	-85.2489	0	0	--		18.2482	47	18.2482	50.88	18.2482	-117.421	0	0
18.26	47	18.26	45	18.26	50	18.26	56		18.3876	47	18.3876	55.42	18.3876	-97.2389	0	0	--		18.2682	52	18.2682	50.87	18.2682	-112.411	0	0
18.28	53	18.28	55	18.28	49	18.28	60		18.4076	53	18.4076	55.41	18.4076	-91.2289	0	0	--		18.2881	51	18.2881	50.87	18.2881	-113.411	0	0
18.3	54	18.3	49	18.3	51	18.3	60		18.4276	54	18.4276	55.4	18.4276	-90.2189	0	0	--		18.308	50	18.308	50.86	18.308	-114.401	0	0
18.32	59	18.32	50	18.32	50	18.32	53		18.4476	59	18.4476	55.39	18.4476	-85.2089	0	0	--		18.3279	43	18.3279	50.86	18.3279	-121.401	0	0
18.34	60	18.34	43	18.34	45	18.34	44		18.4676	60	18.4676	55.39	18.4676	-84.2089	0	0	--		18.3479	53	18.3479	50.86	18.3479	-111.401	0	0
18.36	53	18.36	40	18.36	47	18.36	49		18.4876	53	18.4876	55.41	18.4876	-91.2289	0	0	--		18.3678	55	18.3678	50.85	18.3678	-109.391	0	0
18.38	48	18.38	53	18.38	52	18.38	56		18.5076	48	18.5076	55.4	18.5076	-96.2189	0	0	--		18.3877	45	18.3877	50.85	18.3877	-119.391	0	0
18.4	52	18.4	52	18.4	51	18.4	53		18.5276	52	18.5276	55.39	18.5276	-92.2089	0	0	--		18.4076	45	18.4076	50.85	18.4076	-119.391	0	0
18.42	58	18.42	45	18.42	50	18.42	50		18.5476	58	18.5476	55.39	18.5476	-86.2089	0	0	--		18.4276	52	18.4276	50.84	18.4276	-112.381	0	0
18.44	48	18.44	36	18.44	43	18.44	45		18.5676	48	18.5676	55.38	18.5676	-96.1988	0	0	--		18.4475	63	18.4475	50.84	18.4475	-101.381	0	0
18.46	54	18.46	49	18.46	53	18.46	54		18.5876	54	18.5876	55.37	18.5876	-90.1888	0	0	--		18.4674	50	18.4674	50.84	18.4674	-114.381	0	0
18.48	57	18.48	46	18.48	55	18.48	54		18.6076	57	18.6076	55.36	18.6076	-87.179	0	0	--		18.4873	49	18.4873	50.84	18.4873	-115.381	0	0
18.5	55	18.5	37	18.5	45	18.5	50		18.6276	55	18.6276	55.33	18.6276	-89.1489	0	0	--		18.5073	46	18.5073	50.84	18.5073	-118.381	0	0
18.52	60	18.52	44	18.52	45	18.52	54		18.6476	60	18.6476	55.18	18.6476	-83.9989	0	0	--		18.5272	51	18.5272	50.84	18.5272	-113.381	0	0
18.54	53	18.54	49	18.54	52	18.54	52		18.6676	53	18.6676	55.03	18.6676	-90.8489	0	0	--		18.5471	55	18.5471	50.84	18.5471	-109.381	0	0
18.56	55	18.56	41	18.56	63	18.56	58		18.6876	55	18.6876	54.88	18.6876	-88.6988	0	0	--		18.567	52	18.567	50.84	18.567	-112.381	0	0
18.58	48	18.58	43	18.58	50	18.58	55		18.7076	48	18.7076	54.73	18.7076	-95.549	0	0	--		18.5871	52	18.5871	50.84	18.5871	-112.381	0	0
18.6	57	18.6	45	18.6	49	18.6	51		18.7276	57	18.7276	54.58	18.7276	-86.3989	0	0	--		18.607	53	18.607	50.84	18.607	-111.381	0	0
18.62	47	18.62	43	18.62	46	18.62	55		18.7476	47	18.7476	54.44	18.7476	-96.2589	0	0	--		18.6269	54	18.6269	50.84	18.6269	-110.381	0	0
18.64	55	18.64	49	18.64	51	18.64	53		18.7675	55	18.7675	54.29	18.7675	-88.1089	0	0	--		18.6468	50	18.6468	50.84	18.6468	-114.381	0	0
18.66	66	18.66	41	18.66	55	18.66	51		18.7875	66	18.7875	54.14	18.7875	-76.9589	0	0	--		18.6668	59	18.6668	50.85	18.6668	-105.391	0	0
18.68	66	18.68	53	18.68	52	18.68	49		18.8075	66	18.8075	53.99	18.8075	-76.8088	0	0	--		18.6867	53	18.6867	50.85	18.6867	-111.391	0	0
18.7	67	18.7	47	18.7	52	18.7	55		18.8275	67	18.8275	53.84	18.8275	-75.6589	0	0	--		18.7066	49	18.7066	50.85	18.7066	-115.391	0	0
18.72	63	18.72	54	18.72	53	18.72	58		18.8475	63	18.8475	53.69	18.8475	-79.5089	0	0	--		18.7266	51	18.7266	50.86	18.7266	-113.401	0	0
18.74	57	18.74	47	18.74	54	18.74	57		18.8675	57	18.8675	53.54	18.8675	-85.3589	0	0	--		18.7465	53	18.7465	50.86	18.7465	-111.401	0	0
18.76	53	18.76	49	18.76	50	18.76	54		18.8875	53	18.8875	53.4	18.8875	-89.2189	0	0	--		18.7664	51	18.7664	50.86	18.7664	-113.401	0	0
18.78	54	18.78	49	18.78	59	18.78	55		18.9075	54	18.9075	53.25	18.9075	-88.0689	0	0	--		18.7863	48	18.7863	50.87	18.7863	-116.411	0	0
18.8	50	18.8	45	18.8	53	18.8	60		18.9275	50	18.9275	53.1	18.9275	-91.9189	0	0	--		18.8062	50	18.8062	50.88	18.8062	-114.421	0	0
18.82	51	18.82	38	18.82	49	18.82	51		18.9475	51	18.9475	52.95	18.9475	-90.7689	0	0	--		18.8262	56	18.8262	50.88	18.8262	-108.421	0	0
18.84	57	18.84	45	18.84	51	18.84	52		18.9675	57	18.9675	52.81	18.9675	-84.6289	0	0	--		18.8461	46	18.8461	50.89	18.8461	-118.431	0	0
18.86	51	18.86	42	18.86	53	18.86	49		18.9875	51	18.9875	52.66	18.9875	-90.4789	0	0	--		18.866	57	18.866	50.9	18.866	-107.441	0	0
18.88	60	18.88	61	18.88	51	18.88	46		19.0075	60	19.0075	52.51	19.0075	-81.3289	0	0	--		18.8859	45	18.8859	50.9	18.8859	-119.441	0	0
18.9	48	18.9	54	18.9	48	18.9	45		19.0275	48	19.0275	52.36	19.0275	-93.179	0	0	--		18.9059	51	18.9059	50.91	18.9059	-113.451	0	0
18.92	51	18.92	47	18.92	50	18.92	46		19.0475	51	19.0475	52.27	19.0475	-90.0889	0	0	--		18.9258	59	18.9258	50.92	18.9258	-105.461	0	0
18.94	67	18.94	48	18.94	56	18.94	41		19.0675	67	19.0675	52.54	19.0675	-74.3589	0	0	--		18.9457	46	18.9457	50.93	18.9457	-118.471	0	0
18.96	65	18.96	58	18.96	46	18.96	57		19.0875	65	19.0875	52.81	19.0875	-76.6289	0	0	--		18.9657	44	18.9657	50.94	18.9657	-120.481	0	0
18.98	53	18.98	46	18.98	57	18.98	54		19.1075	53	19.1075	53.08	19.1075	-88.8989	0	0	--		18.9856	49	18.9856	50.95	18.9856	-115.491	0	0
19	47	19	42	19	45	19	53		19.1275	47	19.1275	53.34	19.1275	-95.1589	0	0	--		19.0055	50	19.0055	50.96	19.0055	-114.501	0	0
19.02	50	19.02	50	19.02	51	19.02	47		19.1475	50	19.1475	53.61	19.1475	-92.429	0	0	--		19.0254	46	19.0254	50.98	19.0254	-118.521	0	0
19.04	46	19.04	53	19.04	59	19.04	50		19.1675	46	19.1675	53.88	19.1675	-96.6988	0	0	--		19.0454	48	19.0454	50.99	19.0454	-116.531	0	0
19.06	54	19.06	63	19.06	46	19.06	46		19.1875	54	19.1875	54.15	19.1875	-88.9689	0	0	--		19.0654	50	19.0654	51	19.0654	-114.541	0	0
19.08	43	19.08	57	19.08	44	19.08	56		19.2075	43	19.2075	54.42	19.2075	-100.239	0	0	--		19.0853	49	19.0853	51.02	19.0853	-115.561	0	0
19.1	45	19.1	46	19.1	49	19.1	59		19.2275	45	19.2275	54.69	19.2275	-98.5089	0	0	--		19.1052	43	19.1052	51.03	19.1052	-121.571	0	0
19.12	51	19.12	44	19.12	50	19.12	49		19.2475	51	19.2475	54.96	19.2475	-92.7789	0	0	--		19.1252	47	19.1252	51.05	19.1252	-117.591	0	0
19.14	53	19.14	41	19.14	46	19.14	43		19.2675	53	19.2675	55.23	19.2675	-91.049	0	0	--		19.1451	52	19.1451	51.07	19.1451	-112.611	0	0
19.16	58	19.16	48	19.16	48	19.16	51		19.2875	58	19.2875	55.49	19.2875	-86.3088	0	0	--		19.165	49	19.165	51.08	19.165	-115.621	0	0
19.18	51	19.18	47	19.18	50	19.18	50		19.3075	51	19.3075	55.76	19.3075	-93.5789	0	0	--		19.1849	54	19.1849	51.1	19.1849	-110.641	0	0
19.2	52	19.2	48	19.2	49	19.2	47		19.3275	52	19.3275	56.03	19.3275	-92.8489	0	0	--		19.2049	56	19.2049	51.12	19.2049	-108.661	0	0
19.22	54	19.22	49	19.22	43	19.22	45		19.3475	54	19.3475	56.31	19.3475	-91.1289	0	0	--		19.2248	41	19.2248	51.14	19.2248	-123.681	0	0
19.24	56	19.24	58	19.24	47	19.24	50		19.3675	56	19.3675	56.58	19.3675	-89.3989	0	0	--		19.2447	51	19.2447	50.75	19.2447	-113.291	0	0
19.26	66	19.26	49	19.26	52	19.26	49		19.3875	66	19.3875	56.85	19.3875	-79.6689	0	0	--		19.2646	54	19.2646	50.36	19.2646	-109.901	0	0
19.28	63	19.28	53	19.28	49	19.28	62		19.4075	63	19.4075	57.12	19.4075	-82.9388	0	0	--		19.2846	55	19.2846	49.97	19.2846	-108.511	0	0
19.3	60	19.3	53	19.3	54	19.3	62		19.4275	60	19.4275	57.39	19.4275	-86.2089	0	0	--		19.3045	52	19.3045	49.58	19.3045	-111.121	0	0
19.32	73	19.32	59	19.32	56	19.32	57		19.4475	73	19.4475	57.66	19.4475	-73.4789	0	0	--		19.3244	54	19.3244	49.19	19.3244	-108.731	0	0
19.34	64	19.34	45	19.34	41	19.34	58		19.4675	64	19.4675	59.09	19.4675	-83.9089	0	0	--		19.3443	52	19.3443	48.8	19.3443	-110.341	0	0
19.36	52	19.36	46	19.36	51	19.36	48		19.4875	52	19.4875	58.82	19.4875	-95.6389	0	0	--		19.3643	50	19.3643	48.41	19.3643	-111.951	0	0
19.38	58	19.38	56	19.38	54	19.38	52		19.5075	58	19.5075	58.55	19.5075	-89.3689	0	0	--		19.3842	45	19.3842	48.03	19.3842	-116.571	0	0
19.4	50	19.4	44	19.4	55	19.4	65		19.5275	50	19.5275	58.28	19.5275	-97.0989	0	0	--		19.4041	41	19.4041	47.64	19.4041	-120.181	0	0
19.42	57	19.42	56	19.42	52	19.42	49		19.5475	57	19.5475	58.01	19.5475	-89.8289	0	0	--		19.424	54	19.424	47.26	19.424	-106.801	0	0
19.44	60	19.44	44	19.44	54	19.44	49		19.5675	60	19.5675	57.75	19.5675	-86.5689	0	0	--		19.444	61	19.444	46.88	19.444	-99.4209	0	0
19.46	54	19.46	49	19.46	52	19.46	58		19.5875	54	19.5875	57.48	19.5875	-92.299	0	0	--		19.464	59	19.464	46.5	19.464	-101.041	0	0
19.48	65	19.48	47	19.48	50	19.48	55		19.6075	65	19.6075	57.21	19.6075	-81.0289	0	0	--		19.4839	59	19.4839	46.12	19.4839	-100.661	0	0
19.5	58	19.5	47	19.5	45	19.5	61		19.6275	58	19.6275	56.95	19.6275	-87.7689	0	0	--		19.5038	52	19.5038	45.74	19.5038	-107.281	0	0
19.52	67	19.52	54	19.52	41	19.52	52		19.6475	67	19.6475	56.69	19.6475	-78.5089	0	0	--		19.5238	56	19.5238	45.36	19.5238	-102.901	0	0
19.54	50	19.54	54	19.54	54	19.54	55		19.6675	50	19.6675	56.42	19.6675	-95.2389	0	0	--		19.5437	51	19.5437	44.98	19.5437	-107.521	0	0
19.56	58	19.56	55	19.56	61	19.56	47		19.6875	58	19.6875	56.16	19.6875	-86.9789	0	0	--		19.5636	63	19.5636	44.61	19.5636	-95.1509	0	0
19.58	62	19.58	55	19.58	59	19.58	58		19.7075	62	19.7075	55.9	19.7075	-82.7189	0	0	--		19.5836	63	19.5836	44.24	19.5836	-94.7809	0	0
19.6	60	19.6	54	19.6	59	19.6	54		19.7275	60	19.7275	55.64	19.7275	-84.4589	0	0	--		19.6035	42	19.6035	43.86	19.6035	-115.401	0	0
19.62	63	19.62	47	19.62	52	19.62	58		19.7475	63	19.7475	55.38	19.7475	-81.1988	0	0	--		19.6234	45	19.6234	44.9	19.6234	-113.441	0	0
19.64	42	19.64	58	19.64	56	19.64	51		19.7675	42	19.7675	55.13	19.7675	-101.949	0	0	--		19.6433	52	19.6433	45.93	19.6433	-107.471	0	0
19.66	58	19.66	58	19.66	51	19.66	42		19.7875	58	19.7875	54.87	19.7875	-85.6888	0	0	--		19.6632	48	19.6632	46.97	19.6632	-112.511	0	0
19.68	64	19.68	56	19.68	63	19.68	41		19.8075	64	19.8075	54.62	19.8075	-79.4388	0	0	--		19.6832	49	19.6832	48.01	19.6832	-112.551	0	0
19.7	55	19.7	59	19.7	63	19.7	61		19.8275	55	19.8275	54.37	19.8275	-88.1888	0	0	--		19.7031	57	19.7031	49.05	19.7031	-105.591	0	0
19.72	49	19.72	50	19.72	42	19.72	64		19.8475	49	19.8475	54.12	19.8475	-93.9388	0	0	--		19.723	59	19.723	50.09	19.723	-104.631	0	0
19.74	60	19.74	50	19.74	45	19.74	63		19.8675	60	19.8675	53.87	19.8675	-82.6888	0	0	--		19.7429	63	19.7429	51.14	19.7429	-101.681	0	0
19.76	55	19.76	53	19.76	52	19.76	50		19.8875	55	19.8875	53.62	19.8875	-87.4388	0	0	--		19.7629	49	19.7629	52.19	19.7629	-116.731	0	0
19.78	77	19.78	44	19.78	48	19.78	50		19.9075	77	19.9075	53.37	19.9075	-65.1888	0	0	--		19.7828	55	19.7828	53.23	19.7828	-111.771	0	0
19.8	65	19.8	51	19.8	49	19.8	52		19.9275	65	19.9275	53.13	19.9275	-76.9488	0	0	--		19.8027	54	19.8027	54.29	19.8027	-113.831	0	0
19.82	57	19.82	50	19.82	57	19.82	54		19.9474	57	19.9474	52.94	19.9474	-84.7589	0	0	--		19.8227	64	19.8227	55.34	19.8227	-104.881	0	0
19.84	74	19.84	44	19.84	59	19.84	55		19.9674	74	19.9674	54.85	19.9674	-69.6689	0	0	--		19.8426	47	19.8426	56.39	19.8426	-122.931	0	0
19.86	64	19.86	51	19.86	63	19.86	64		19.9874	64	19.9874	56.76	19.9874	-81.5789	0	0	--		19.8625	55	19.8625	57.45	19.8625	-115.991	0	0
19.88	64	19.88	65	19.88	49	19.88	50		20.0074	64	20.0074	58.67	20.0074	-83.4889	0	0	--		19.8824	58	19.8824	58.51	19.8824	-114.051	0	0
19.9	67	19.9	54	19.9	55	19.9	49		20.0274	67	20.0274	60.58	20.0274	-82.3989	0	0	--		19.9025	69	19.9025	59.57	19.9025	-104.111	0	0
19.92	59	19.92	48	19.92	54	19.92	60		20.0474	59	20.0474	62.5	20.0474	-92.3189	0	0	--		19.9224	55	19.9224	60.64	19.9224	-119.181	0	0
19.94	53	19.94	63	19.94	64	19.94	44		20.0674	53	20.0674	64.42	20.0674	-100.239	0	0	--		19.9423	64	19.9423	61.7	19.9423	-111.241	0	0
19.96	58	19.96	47	19.96	47	19.96	45		20.0874	58	20.0874	66.34	20.0874	-97.1589	0	0	--		19.9622	60	19.9622	62.77	19.9622	-116.311	0	0
19.98	62	19.98	54	19.98	55	19.98	46		20.1074	62	20.1074	68.26	20.1074	-95.0789	0	0	--		19.9822	64	19.9822	63.85	19.9822	-113.391	0	0
20	67	20	59	20	58	20	57		20.1274	67	20.1274	70.18	20.1274	-91.9989	0	0	--		20.0021	69	20.0021	64.92	20.0021	-109.461	0	0
20.02	71	20.02	51	20.02	69	20.02	55		20.1474	71	20.1474	72.78	20.1474	-90.5989	0	0	--		20.022	62	20.022	66	20.022	-117.541	0	0
20.04	64	20.04	46	20.04	55	20.04	52		20.1674	64	20.1674	74.72	20.1674	-99.5389	0	0	--		20.0419	60	20.0419	67.08	20.0419	-120.621	0	0
20.06	58	20.06	48	20.06	64	20.06	57		20.1874	58	20.1874	76.67	20.1874	-107.489	0	0	--		20.0619	59	20.0619	68.17	20.0619	-122.711	0	0
20.08	72	20.08	47	20.08	60	20.08	57		20.2074	72	20.2074	78.62	20.2074	-95.4388	0	0	--		20.0818	69	20.0818	69.26	20.0818	-113.801	0	0
20.1	76	20.1	58	20.1	64	20.1	43		20.2274	76	20.2274	80.57	20.2274	-93.3889	0	0	--		20.1017	68	20.1017	70.35	20.1017	-115.891	0	0
20.12	66	20.12	55	20.12	69	20.12	52		20.2474	66	20.2474	82.53	20.2474	-105.349	0	0	--		20.1216	69	20.1216	71.44	20.1216	-115.981	0	0
20.14	59	20.14	43	20.14	62	20.14	59		20.2674	59	20.2674	84.49	20.2674	-114.309	0	0	--		20.1416	56	20.1416	72.54	20.1416	-130.081	0	0
20.16	72	20.16	52	20.16	60	20.16	67		20.2874	72	20.2874	86.45	20.2874	-103.269	0	0	--		20.1615	58	20.1615	73.65	20.1615	-129.191	0	0
20.18	72	20.18	59	20.18	59	20.18	58		20.3074	72	20.3074	88.42	20.3074	-105.239	0	0	--		20.1814	69	20.1814	74.75	20.1814	-119.291	0	0
20.2	56	20.2	49	20.2	69	20.2	61		20.3274	56	20.3274	90.39	20.3274	-123.209	0	0	--		20.2013	58	20.2013	75.87	20.2013	-131.411	0	0
20.22	70	20.22	47	20.22	68	20.22	60		20.3474	70	20.3474	92.37	20.3474	-111.189	0	0	--		20.2213	70	20.2213	76.98	20.2213	-120.521	0	0
20.24	59	20.24	56	20.24	69	20.24	59		20.3674	59	20.3674	94.35	20.3674	-124.169	0	0	--		20.2412	53	20.2412	78.1	20.2412	-138.641	0	0
20.26	77	20.26	60	20.26	56	20.26	56		20.3874	77	20.3874	96.33	20.3874	-108.149	0	0	--		20.2611	66	20.2611	79.23	20.2611	-126.771	0	0
20.28	82	20.28	61	20.28	58	20.28	60		20.4074	82	20.4074	97.35	20.4074	-104.169	0	0	--		20.281	57	20.281	80.36	20.281	-136.901	0	0
20.3	56	20.3	55	20.3	69	20.3	64		20.4274	56	20.4274	97.24	20.4274	-130.059	0	0	--		20.301	72	20.301	81.5	20.301	-123.041	0	0
20.32	81	20.32	63	20.32	58	20.32	57		20.4474	81	20.4474	97.14	20.4474	-104.959	0	0	--		20.3209	68	20.3209	82.64	20.3209	-128.181	0	0
20.34	74	20.34	69	20.34	70	20.34	59		20.4674	74	20.4674	97.04	20.4674	-111.859	0	0	--		20.3408	63	20.3408	83.79	20.3408	-134.331	0	0
20.36	81	20.36	60	20.36	53	20.36	55		20.4874	81	20.4874	96.95	20.4874	-104.769	0	0	--		20.3607	68	20.3607	84.94	20.3607	-130.481	0	0
20.38	69	20.38	62	20.38	66	20.38	66		20.5074	69	20.5074	96.86	20.5074	-116.679	0	0	--		20.3808	60	20.3808	86.1	20.3808	-139.641	0	0
20.4	76	20.4	56	20.4	57	20.4	55		20.5274	76	20.5274	96.78	20.5274	-109.599	0	0	--		20.4007	70	20.4007	87.27	20.4007	-130.811	0	0
20.42	73	20.42	76	20.42	72	20.42	50		20.5474	73	20.5474	96.71	20.5474	-112.529	0	0	--		20.4206	74	20.4206	88.44	20.4206	-127.981	0	0
20.44	75	20.44	62	20.44	68	20.44	66		20.5674	75	20.5674	96.65	20.5674	-110.469	0	0	--		20.4405	76	20.4405	89.62	20.4405	-127.161	0	0
20.46	84	20.46	65	20.46	63	20.46	64		20.5874	84	20.5874	96.59	20.5874	-101.409	0	0	--		20.4605	86	20.4605	90.81	20.4605	-118.351	0	0
20.48	75	20.48	59	20.48	68	20.48	52		20.6074	75	20.6074	96.54	20.6074	-110.359	0	0	--		20.4804	64	20.4804	92.01	20.4804	-141.551	0	0
20.5	77	20.5	74	20.5	60	20.5	56		20.6274	77	20.6274	96.5	20.6274	-108.319	0	0	--		20.5003	66	20.5003	93.22	20.5003	-140.761	0	0
20.52	79	20.52	72	20.52	70	20.52	56		20.6474	79	20.6474	96.47	20.6474	-106.289	0	0	--		20.5202	83	20.5202	94.44	20.5202	-124.981	0	0
20.54	96	20.54	59	20.54	74	20.54	76		20.6674	96	20.6674	96.45	20.6674	-89.2689	0	0	--		20.5402	70	20.5402	95.67	20.5402	-139.211	0	0
20.56	94	20.56	79	20.56	76	20.56	63		20.6874	94	20.6874	96.43	20.6874	-91.2489	0	0	--		20.5601	79	20.5601	96.9	20.5601	-131.441	0	0
20.58	103	20.58	70	20.58	86	20.58	73		20.7074	103	20.7074	96.43	20.7074	-82.2489	0	0	--		20.58	77	20.58	98.15	20.58	-134.691	0	0
20.6	88	20.6	75	20.6	64	20.6	59		20.7274	88	20.7274	96.44	20.7274	-97.2589	0	0	--		20.6	84	20.6	99.42	20.6	-128.961	0	0
20.62	85	20.62	77	20.62	66	20.62	65		20.7474	85	20.7474	96.45	20.7474	-100.269	0	0	--		20.6199	72	20.6199	100.69	20.6199	-142.231	0	0
20.64	89	20.64	85	20.64	83	20.64	58		20.7674	89	20.7674	96.49	20.7674	-96.3088	0	0	--		20.6398	82	20.6398	101.99	20.6398	-133.531	0	0
20.66	94	20.66	70	20.66	70	20.66	65		20.7874	94	20.7874	96.53	20.7874	-91.3489	0	0	--		20.6597	69	20.6597	103.29	20.6597	-147.831	0	0
20.68	97	20.68	65	20.68	79	20.68	62		20.8074	97	20.8074	96.58	20.8074	-88.3989	0	0	--		20.6797	88	20.6797	103.34	20.6797	-128.881	0	0
20.7	103	20.7	78	20.7	77	20.7	66		20.8274	103	20.8274	96.66	20.8274	-82.4789	0	0	--		20.6996	88	20.6996	103.41	20.6996	-128.951	0	0
20.72	98	20.72	88	20.72	84	20.72	60		20.8474	98	20.8474	96.74	20.8474	-87.5588	0	0	--		20.7195	80	20.7195	103.5	20.7195	-137.041	0	0
20.74	105	20.74	79	20.74	72	20.74	78		20.8674	105	20.8674	97.5	20.8674	-81.3189	0	0	--		20.7394	83	20.7394	103.61	20.7394	-134.151	0	0
20.76	106	20.76	80	20.76	82	20.76	77		20.8874	106	20.8874	97.64	20.8874	-80.4589	0	0	--		20.7595	82	20.7595	103.75	20.7595	-135.291	0	0
20.78	113	20.78	71	20.78	69	20.78	78		20.9074	113	20.9074	97.79	20.9074	-73.6089	0	0	--		20.7794	97	20.7794	103.9	20.7794	-120.441	0	0
20.8	112	20.8	87	20.8	88	20.8	66		20.9274	112	20.9274	97.97	20.9274	-74.7889	0	0	--		20.7993	95	20.7993	104.09	20.7993	-122.631	0	0
20.82	104	20.82	92	20.82	88	20.82	91		20.9474	104	20.9474	98.16	20.9474	-82.9789	0	0	--		20.8192	90	20.8192	104.3	20.8192	-127.841	0	0
20.84	114	20.84	88	20.84	80	20.84	79		20.9674	114	20.9674	98.38	20.9674	-73.1988	0	0	--		20.8392	101	20.8392	104.55	20.8392	-117.091	0	0
20.86	111	20.86	77	20.86	83	20.86	76		20.9874	111	20.9874	98.62	20.9874	-76.4388	0	0	--		20.8591	100	20.8591	104.83	20.8591	-118.371	0	0
20.88	106	20.88	84	20.88	82	20.88	80		21.0073	106	21.0073	98.89	21.0073	-81.7089	0	0	--		20.879	115	20.879	105.15	20.879	-103.691	0	0
20.9	123	20.9	98	20.9	97	20.9	71		21.0273	123	21.0273	99.18	21.0273	-64.9989	0	0	--		20.8989	111	20.8989	105.51	20.8989	-108.051	0	0
20.92	141	20.92	114	20.92	95	20.92	92		21.0474	141	21.0474	99.5	21.0474	-47.3189	0	0	--		20.9189	112	20.9189	105.91	20.9189	-107.451	0	0
20.94	124	20.94	111	20.94	90	20.94	92		21.0674	124	21.0674	99.86	21.0674	-64.679	0	0	--		20.9388	135	20.9388	106.36	20.9388	-84.9009	0	0
20.96	118	20.96	115	20.96	101	20.96	77		21.0874	118	21.0874	100.24	21.0874	-71.0588	0	0	--		20.9587	126	20.9587	106.86	20.9587	-94.4009	0	0
20.98	112	20.98	104	20.98	100	20.98	93		21.1073	112	21.1073	100.67	21.1073	-77.4889	0	0	--		20.9786	123	20.9786	107.43	20.9786	-97.9709	0	0
21	133	21	120	21	115	21	83		21.1273	133	21.1273	101.13	21.1273	-56.9489	0	0	--		20.9986	124	20.9986	108.05	20.9986	-97.5909	0	0
21.02	142	21.02	105	21.02	111	21.02	106		21.1473	142	21.1473	101.63	21.1473	-48.4489	0	0	--		21.0185	120	21.0185	108.74	21.0185	-102.281	0	0
21.04	153	21.04	100	21.04	112	21.04	102		21.1673	153	21.1673	102.17	21.1673	-37.9889	0	0	--		21.0384	134	21.0384	109.51	21.0384	-89.0509	0	0
21.06	141	21.06	114	21.06	135	21.06	97		21.1873	141	21.1873	102.76	21.1873	-50.5789	0	0	--		21.0583	158	21.0583	110.36	21.0583	-65.9009	0	0
21.08	149	21.08	131	21.08	126	21.08	91		21.2073	149	21.2073	103.41	21.2073	-43.2289	0	0	--		21.0783	141	21.0783	111.29	21.0783	-83.8309	0	0
21.1	131	21.1	106	21.1	123	21.1	105		21.2273	131	21.2273	104.11	21.2273	-61.929	0	0	--		21.0982	145	21.0982	112.32	21.0982	-80.8609	0	0
21.12	146	21.12	125	21.12	124	21.12	106		21.2473	146	21.2473	104.87	21.2473	-47.6888	0	0	--		21.1181	148	21.1181	113.46	21.1181	-79.0008	0	0
21.14	158	21.14	153	21.14	120	21.14	109		21.2673	158	21.2673	105.69	21.2673	-36.5089	0	0	--		21.138	145	21.138	114.71	21.138	-83.2508	0	0
21.16	141	21.16	146	21.16	134	21.16	119		21.2873	141	21.2873	106.59	21.2873	-54.4089	0	0	--		21.158	168	21.158	116.08	21.158	-61.6209	0	0
21.18	183	21.18	148	21.18	158	21.18	98		21.3073	183	21.3073	107.57	21.3073	-13.3889	0	0	--		21.1779	187	21.1779	117.59	21.1779	-44.1309	0	0
21.2	171	21.2	140	21.2	141	21.2	104		21.3273	171	21.3273	108.63	21.3273	-26.4489	0	0	--		21.1978	173	21.1978	119.25	21.1978	-59.7909	0	0
21.22	137	21.22	147	21.22	145	21.22	113		21.3473	137	21.3473	109.78	21.3473	-61.5989	0	0	--		21.2178	176	21.2178	121.06	21.2178	-58.6009	0	0
21.24	178	21.24	142	21.24	148	21.24	129		21.3673	178	21.3673	111.04	21.3673	-21.8589	0	0	--		21.2377	152	21.2377	123.06	21.2377	-84.6009	0	0
21.26	172	21.26	168	21.26	145	21.26	127		21.3873	172	21.3873	112.4	21.3873	-29.2189	0	0	--		21.2577	180	21.2577	125.24	21.2577	-58.7809	0	0
21.28	175	21.28	164	21.28	168	21.28	133		21.4073	175	21.4073	113.9	21.4073	-27.7189	0	0	--		21.2776	188	21.2776	127.64	21.2776	-53.1809	0	0
21.3	169	21.3	173	21.3	187	21.3	130		21.4273	169	21.4273	115.52	21.4273	-35.3389	0	0	--		21.2975	192	21.2975	130.26	21.2975	-51.8009	0	0
21.32	190	21.32	160	21.32	173	21.32	138		21.4473	190	21.4473	117.3	21.4473	-16.1189	0	0	--		21.3175	189	21.3175	133.14	21.3175	-57.6809	0	0
21.34	188	21.34	156	21.34	176	21.34	140		21.4673	188	21.4673	119.24	21.4673	-20.0588	0	0	--		21.3374	196	21.3374	136.29	21.3374	-53.8309	0	0
21.36	178	21.36	164	21.36	152	21.36	139		21.4873	178	21.4873	121.36	21.4873	-32.179	0	0	--		21.3573	216	21.3573	139.73	21.3573	-37.2709	0	0
21.38	184	21.38	182	21.38	180	21.38	148		21.5073	184	21.5073	123.69	21.5073	-28.5089	0	0	--		21.3772	251	21.3772	143.51	21.3772	-6.0509	0	0
21.4	187	21.4	168	21.4	188	21.4	163		21.5273	187	21.5273	126.24	21.5273	-28.0588	0	0	--		21.3972	246	21.3972	147.64	21.3972	-15.1809	0	0
21.42	197	21.42	177	21.42	192	21.42	159		21.5473	197	21.5473	129.04	21.5473	-20.8589	0	0	--		21.4171	233	21.4171	152.16	21.4171	-32.7009	0	0
21.44	207	21.44	184	21.44	189	21.44	139		21.5673	207	21.5673	132.11	21.5673	-13.929	0	0	--		21.437	225	21.437	157.11	21.437	-45.6509	0	0
21.46	187	21.46	188	21.46	196	21.46	155		21.5873	187	21.5873	135.49	21.5873	-37.309	0	0	--		21.457	238	21.457	162.52	21.457	-38.0609	0	0
21.48	190	21.48	177	21.48	216	21.48	151		21.6073	190	21.6073	139.21	21.6073	-38.0289	0	0	--		21.4769	244	21.4769	168.43	21.4769	-37.9709	0	0
21.5	195	21.5	184	21.5	251	21.5	150		21.6273	195	21.6273	143.3	21.6273	-37.1189	0	0	--		21.4968	259	21.4968	174.88	21.4968	-29.4209	0	0
21.52	186	21.52	207	21.52	246	21.52	150		21.6473	186	21.6473	147.8	21.6473	-50.6189	0	0	--		21.5167	248	21.5167	181.92	21.5167	-47.4609	0	0
21.54	215	21.54	206	21.54	233	21.54	139		21.6673	215	21.6673	152.76	21.6673	-26.5789	0	0	--		21.5367	251	21.5367	189.57	21.5367	-52.1109	0	0
21.56	214	21.56	203	21.56	225	21.56	163		21.6873	214	21.6873	158.23	21.6873	-33.049	0	0	--		21.5566	266	21.5566	197.91	21.5566	-45.4509	0	0
21.58	215	21.58	198	21.58	238	21.58	167		21.7073	215	21.7073	164.26	21.7073	-38.0789	0	0	--		21.5765	280	21.5765	206.95	21.5765	-40.4909	0	0
21.6	229	21.6	192	21.6	244	21.6	171		21.7273	229	21.7273	170.92	21.7273	-30.7389	0	0	--		21.5964	284	21.5964	216.73	21.5964	-46.2709	0	0
21.62	210	21.62	217	21.62	259	21.62	175		21.7473	210	21.7473	178.26	21.7473	-57.0789	0	0	--		21.6164	296	21.6164	227.3	21.6164	-44.8409	0	0
21.64	232	21.64	206	21.64	248	21.64	168		21.7673	232	21.7673	186.35	21.7673	-43.169	0	0	--		21.6363	343	21.6363	238.67	21.6363	-9.21088	0	0
21.66	203	21.66	209	21.66	251	21.66	182		21.7873	203	21.7873	195.28	21.7873	-81.0989	0	0	--		21.6562	313	21.6562	250.87	21.6562	-51.4109	0	0
21.68	227	21.68	241	21.68	266	21.68	188		21.8073	227	21.8073	205.11	21.8073	-66.929	0	0	--		21.6761	308	21.6761	263.91	21.6761	-69.4509	0	0
21.7	231	21.7	209	21.7	280	21.7	171		21.8273	231	21.8273	215.94	21.8273	-73.7589	0	0	--		21.6962	314	21.6962	277.78	21.6962	-77.3209	0	0
21.72	264	21.72	233	21.72	284	21.72	206		21.8473	264	21.8473	227.85	21.8473	-52.669	0	0	--		21.7161	353	21.7161	292.48	21.7161	-53.0209	0	0
21.74	233	21.74	251	21.74	296	21.74	198		21.8673	233	21.8673	240.95	21.8673	-96.7689	0	0	--		21.736	378	21.736	307.94	21.736	-43.4809	0	0
21.76	250	21.76	244	21.76	343	21.76	188		21.8873	250	21.8873	255.33	21.8873	-94.1489	0	0	--		21.7559	354	21.7559	324.14	21.7559	-83.6809	0	0
21.78	290	21.78	236	21.78	313	21.78	218		21.9073	290	21.9073	271.08	21.9073	-69.8989	0	0	--		21.7759	369	21.7759	340.96	21.7759	-85.5008	0	0
21.8	259	21.8	241	21.8	308	21.8	225		21.9273	259	21.9273	288.33	21.9273	-118.149	0	0	--		21.7958	378	21.7958	358.32	21.7958	-93.8609	0	0
21.82	282	21.82	247	21.82	314	21.82	223		21.9473	282	21.9473	307.17	21.9473	-113.989	0	0	--		21.8157	365	21.8157	376.04	21.8157	-124.581	0	0
21.84	343	21.84	290	21.84	353	21.84	241		21.9673	343	21.9673	327.69	21.9673	-73.5089	0	0	--		21.8356	391	21.8356	393.97	21.8356	-116.511	0	0
21.86	327	21.86	263	21.86	378	21.86	255		21.9873	327	21.9873	349.98	21.9873	-111.799	0	0	--		21.8556	386	21.8556	411.86	21.8556	-139.401	0	0
21.88	348	21.88	285	21.88	354	21.88	257		22.0073	348	22.0073	374.12	22.0073	-114.939	0	0	--		21.8755	383	21.8755	429.46	21.8755	-160.001	0	0
21.9	344	21.9	273	21.9	369	21.9	266		22.0273	344	22.0273	400.13	22.0273	-144.949	0	0	--		21.8954	387	21.8954	446.44	21.8954	-172.981	0	0
21.92	379	21.92	290	21.92	378	21.92	269		22.0472	379	22.0472	428.07	22.0472	-137.889	0	0	--		21.9153	419	21.9153	462.43	21.9153	-156.971	0	0
21.94	398	21.94	307	21.94	365	21.94	286		22.0673	398	22.0673	457.96	22.0673	-148.779	0	0	--		21.9353	483	21.9353	477.02	21.9353	-107.561	0	0
21.96	446	21.96	309	21.96	391	21.96	320		22.0873	446	22.0873	489.9	22.0873	-132.719	0	0	--		21.9552	465	21.9552	489.75	21.9552	-138.291	0	0
21.98	462	21.98	319	21.98	386	21.98	340		22.1073	462	22.1073	524.02	22.1073	-150.839	0	0	--		21.9751	475	21.9751	500.12	21.9751	-138.661	0	0
22	498	22	367	22	383	22	364		22.1273	498	22.1273	560.54	22.1273	-151.359	0	0	--		21.995	499	21.995	507.62	21.995	-122.161	0	0
22.02	530	22.02	370	22.02	387	22.02	422		22.1472	530	22.1472	599.72	22.1472	-158.539	0	0	--		22.015	521	22.015	511.76	22.015	-104.301	0	0
22.04	566	22.04	394	22.04	419	22.04	400		22.1672	566	22.1672	641.7	22.1672	-164.519	0	0	--		22.0349	534	22.0349	512.1	22.0349	-91.6409	0	0
22.06	628	22.06	425	22.06	483	22.06	453		22.1872	628	22.1872	686.28	22.1872	-147.099	0	0	--		22.0548	525	22.0548	508.29	22.0548	-96.8309	0	0
22.08	670	22.08	487	22.08	465	22.08	470		22.2072	670	22.2072	732.52	22.2072	-151.339	0	0	--		22.0748	536	22.0748	500.14	22.0748	-77.6809	0	0
22.1	766	22.1	494	22.1	475	22.1	487		22.2272	766	22.2272	778.4	22.2272	-101.219	0	0	--		22.0948	507	22.0948	487.64	22.0948	-94.1809	0	0
22.12	833	22.12	563	22.12	499	22.12	562		22.2472	833	22.2472	820.61	22.2472	-76.4288	0	0	--		22.1147	523	22.1147	471	22.1147	-61.5409	0	0
22.14	837	22.14	605	22.14	521	22.14	613		22.2672	837	22.2672	854.7	22.2672	-106.519	0	0	--		22.1346	500	22.1346	450.7	22.1346	-64.2409	0	0
22.16	911	22.16	622	22.16	534	22.16	679		22.2872	911	22.2872	875.25	22.2872	-53.0689	0	0	--		22.1545	449	22.1545	427.38	22.1545	-91.9209	0	0
22.18	865	22.18	694	22.18	525	22.18	616		22.3072	865	22.3072	875.92	22.3072	-99.7389	0	0	--		22.1745	435	22.1745	401.89	22.1745	-80.4309	0	0
22.2	900	22.2	736	22.2	536	22.2	693		22.3272	900	22.3272	850.51	22.3272	-39.3289	0	0	--		22.1944	393	22.1944	375.11	22.1944	-95.6509	0	0
22.22	802	22.22	664	22.22	507	22.22	748		22.3472	802	22.3472	797.26	22.3472	-84.0789	0	0	--		22.2143	351	22.2143	347.93	22.2143	-110.471	0	0
22.24	749	22.24	658	22.24	523	22.24	703		22.3672	749	22.3672	722.52	22.3672	-62.3389	0	0	--		22.2342	254	22.2342	321.09	22.2342	-180.631	0	0
22.26	707	22.26	613	22.26	500	22.26	711		22.3872	707	22.3872	637.8	22.3872	-19.6189	0	0	--		22.2542	239	22.2542	295.75	22.2542	-170.291	0	0
22.28	606	22.28	527	22.28	449	22.28	662		22.4072	606	22.4072	553.45	22.4072	-36.2689	0	0	--		22.2741	214	22.2741	271.17	22.2741	-170.711	0	0
22.3	490	22.3	533	22.3	435	22.3	597		22.4272	490	22.4272	475.94	22.4272	-74.7589	0	0	--		22.294	188	22.294	247.63	22.294	-173.171	0	0
22.32	438	22.32	421	22.32	393	22.32	516		22.4472	438	22.4472	408.37	22.4472	-59.1888	0	0	--		22.314	175	22.314	225.51	22.314	-164.051	0	0
22.34	362	22.34	373	22.34	351	22.34	482		22.4672	362	22.4672	351.64	22.4672	-78.4589	0	0	--		22.3339	154	22.3339	205.05	22.3339	-164.591	0	0
22.36	337	22.36	292	22.36	254	22.36	424		22.4872	337	22.4872	305.31	22.4872	-57.1289	0	0	--		22.3538	142	22.3538	186.41	22.3538	-157.951	0	0
22.38	269	22.38	251	22.38	239	22.38	361		22.5072	269	22.5072	268.19	22.5072	-88.0089	0	0	--		22.3737	150	22.3737	169.66	22.3737	-133.201	0	0
22.4	247	22.4	215	22.4	214	22.4	282		22.5272	247	22.5272	238.78	22.5272	-80.5989	0	0	--		22.3937	129	22.3937	154.81	22.3937	-139.351	0	0
22.42	212	22.42	207	22.42	188	22.42	253		22.5472	212	22.5472	215.51	22.5472	-92.3289	0	0	--		22.4136	129	22.4136	141.81	22.4136	-126.351	0	0
22.44	215	22.44	174	22.44	175	22.44	214		22.5672	215	22.5672	197	22.5672	-70.8189	0	0	--		22.4335	113	22.4335	131.59	22.4335	-132.131	0	0
22.46	194	22.46	158	22.46	154	22.46	200		22.5872	194	22.5872	182.09	22.5872	-76.9089	0	0	--		22.4534	95	22.4534	122.93	22.4534	-141.471	0	0
22.48	163	22.48	144	22.48	142	22.48	160		22.6072	163	22.6072	169.88	22.6072	-95.6988	0	0	--		22.4734	110	22.4734	115.22	22.4734	-118.761	0	0
22.5	146	22.5	133	22.5	150	22.5	163		22.6272	146	22.6272	159.69	22.6272	-102.509	0	0	--		22.4933	114	22.4933	108.24	22.4933	-107.781	0	0
22.52	154	22.52	130	22.52	129	22.52	120		22.6472	154	22.6472	151.04	22.6472	-85.8589	0	0	--		22.5132	104	22.5132	102.1	22.5132	-111.641	0	0
22.54	120	22.54	118	22.54	129	22.54	131		22.6672	120	22.6672	143.58	22.6672	-112.399	0	0	--		22.5331	106	22.5331	96.99	22.5331	-104.531	0	0
22.56	132	22.56	123	22.56	113	22.56	122		22.6872	132	22.6872	137.04	22.6872	-93.8589	0	0	--		22.5531	88	22.5531	93.03	22.5531	-118.571	0	0
22.58	126	22.58	109	22.58	95	22.58	125		22.7072	126	22.7072	131.25	22.7072	-94.0689	0	0	--		22.573	114	22.573	90.09	22.573	-89.6309	0	0
22.6	103	22.6	117	22.6	110	22.6	121		22.7272	103	22.7272	126.07	22.7272	-111.889	0	0	--		22.593	123	22.593	87.83	22.593	-78.3709	0	0
22.62	105	22.62	103	22.62	114	22.62	102		22.7472	105	22.7472	121.41	22.7472	-105.229	0	0	--		22.6129	98	22.6129	85.8	22.6129	-101.341	0	0
22.64	73	22.64	94	22.64	104	22.64	99		22.7672	73	22.7672	117.18	22.7672	-132.999	0	0	--		22.6329	80	22.6329	83.57	22.6329	-117.111	0	0
22.66	117	22.66	77	22.66	106	22.66	99		22.7872	117	22.7872	113.33	22.7872	-85.1489	0	0	--		22.6528	90	22.6528	81.69	22.6528	-105.231	0	0
22.68	100	22.68	90	22.68	88	22.68	88		22.8072	100	22.8072	109.81	22.8072	-98.6289	0	0	--		22.6727	100	22.6727	80.82	22.6727	-94.3609	0	0
22.7	90	22.7	73	22.7	114	22.7	87		22.8272	90	22.8272	106.58	22.8272	-105.399	0	0	--		22.6926	88	22.6926	80.16	22.6926	-105.701	0	0
22.72	92	22.72	74	22.72	123	22.72	84		22.8472	92	22.8472	103.6	22.8472	-100.419	0	0	--		22.7126	73	22.7126	79.67	22.7126	-120.211	0	0
22.74	86	22.74	77	22.74	98	22.74	92		22.8672	86	22.8672	100.85	22.8672	-103.669	0	0	--		22.7325	76	22.7325	79.3	22.7325	-116.841	0	0
22.76	82	22.76	89	22.76	80	22.76	82		22.8872	82	22.8872	98.31	22.8872	-105.129	0	0	--		22.7524	83	22.7524	79.01	22.7524	-109.551	0	0
22.78	96	22.78	87	22.78	90	22.78	86		22.9072	96	22.9072	95.94	22.9072	-88.7589	0	0	--		22.7723	79	22.7723	80.52	22.7723	-115.061	0	0
22.8	73	22.8	100	22.8	100	22.8	87		22.9272	73	22.9272	93.74	22.9272	-109.559	0	0	--		22.7923	92	22.7923	80.35	22.7923	-101.891	0	0
22.82	85	22.82	70	22.82	88	22.82	83		22.9472	85	22.9472	91.69	22.9472	-95.5089	0	0	--		22.8122	76	22.8122	80.19	22.8122	-117.731	0	0
22.84	69	22.84	68	22.84	73	22.84	75		22.9672	69	22.9672	89.76	22.9672	-109.579	0	0	--		22.8321	84	22.8321	80.24	22.8321	-109.781	0	0
22.86	87	22.86	71	22.86	76	22.86	74		22.9872	87	22.9872	87.96	22.9872	-89.7789	0	0	--		22.852	70	22.852	80.08	22.852	-123.621	0	0
22.88	76	22.88	71	22.88	83	22.88	77		23.0072	76	23.0072	86.26	23.0072	-99.0789	0	0	--		22.872	81	22.872	79.91	22.872	-112.451	0	0
22.9	82	22.9	73	22.9	79	22.9	79		23.0272	82	23.0272	84.66	23.0272	-91.4789	0	0	--		22.8919	73	22.8919	79.73	22.8919	-120.271	0	0
22.92	96	22.92	62	22.92	92	22.92	83		23.0472	96	23.0472	83.15	23.0472	-75.9689	0	0	--		22.9118	69	22.9118	79.52	22.9118	-124.061	0	0
22.94	81	22.94	60	22.94	76	22.94	66		23.0672	81	23.0672	81.72	23.0672	-89.5389	0	0	--		22.9318	75	22.9318	79.45	22.9318	-117.991	0	0
22.96	60	22.96	60	22.96	84	22.96	64		23.0872	60	23.0872	80.36	23.0872	-109.179	0	0	--		22.9517	73	22.9517	79.35	22.9517	-119.891	0	0
22.98	77	22.98	79	22.98	70	22.98	77		23.1072	77	23.1072	79.07	23.1072	-90.8889	0	0	--		22.9716	77	22.9716	79.22	22.9716	-115.761	0	0
23	68	23	62	23	81	23	64		23.1272	68	23.1272	77.85	23.1272	-98.6689	0	0	--		22.9916	69	22.9916	79.07	22.9916	-123.611	0	0
23.02	75	23.02	61	23.02	73	23.02	72		23.1471	75	23.1471	76.68	23.1471	-90.4989	0	0	--		23.0114	65	23.0114	78.88	23.0114	-127.421	0	0
23.04	67	23.04	60	23.04	69	23.04	57		23.1671	67	23.1671	75.42	23.1671	-97.2389	0	0	--		23.0315	72	23.0315	78.66	23.0315	-120.201	0	0
23.06	77	23.06	42	23.06	75	23.06	91		23.1871	77	23.1871	74.2	23.1871	-86.0189	0	0	--		23.0514	68	23.0514	78.41	23.0514	-123.951	0	0
23.08	76	23.08	63	23.08	73	23.08	84		23.2071	76	23.2071	73.01	23.2071	-85.8289	0	0	--		23.0713	69	23.0713	78.14	23.0713	-122.681	0	0
23.1	56	23.1	60	23.1	77	23.1	63		23.2271	56	23.2271	71.87	23.2271	-104.689	0	0	--		23.0912	79	23.0912	77.84	23.0912	-112.381	0	0
23.12	76	23.12	49	23.12	69	23.12	65		23.2471	76	23.2471	70.77	23.2471	-83.5889	0	0	--		23.1112	67	23.1112	77.51	23.1112	-124.051	0	0
23.14	60	23.14	64	23.14	65	23.14	77		23.2671	60	23.2671	69.71	23.2671	-98.5289	0	0	--		23.1311	83	23.1311	77.16	23.1311	-107.701	0	0
23.16	45	23.16	52	23.16	72	23.16	56		23.2871	45	23.2871	68.68	23.2871	-112.499	0	0	--		23.151	81	23.151	76.79	23.151	-109.331	0	0
23.18	61	23.18	55	23.18	68	23.18	64		23.3071	61	23.3071	67.67	23.3071	-95.4889	0	0	--		23.171	67	23.171	76.4	23.171	-122.941	0	0
23.2	85	23.2	55	23.2	69	23.2	63		23.3271	85	23.3271	66.7	23.3271	-70.5189	0	0	--		23.1909	63	23.1909	75.99	23.1909	-126.531	0	0
23.22	71	23.22	67	23.22	79	23.22	57		23.3471	71	23.3471	65.76	23.3471	-83.5789	0	0	--		23.2108	65	23.2108	75.57	23.2108	-124.111	0	0
23.24	64	23.24	67	23.24	67	23.24	68		23.3671	64	23.3671	64.84	23.3671	-89.6589	0	0	--		23.2307	69	23.2307	75.13	23.2307	-119.671	0	0
23.26	66	23.26	52	23.26	83	23.26	54		23.3871	66	23.3871	63.94	23.3871	-86.7589	0	0	--		23.2507	89	23.2507	74.69	23.2507	-99.2309	0	0
23.28	60	23.28	54	23.28	81	23.28	65		23.4071	60	23.4071	63.06	23.4071	-91.8789	0	0	--		23.2706	84	23.2706	74.23	23.2706	-103.771	0	0
23.3	66	23.3	55	23.3	67	23.3	57		23.4271	66	23.4271	62.21	23.4271	-85.0289	0	0	--		23.2905	68	23.2905	73.77	23.2905	-119.311	0	0
23.32	62	23.32	63	23.32	63	23.32	53		23.4471	62	23.4471	61.38	23.4471	-88.1988	0	0	--		23.3104	60	23.3104	73.3	23.3104	-126.841	0	0
23.34	58	23.34	60	23.34	65	23.34	69		23.4671	58	23.4671	60.56	23.4671	-91.3789	0	0	--		23.3304	69	23.3304	72.83	23.3304	-117.371	0	0
23.36	55	23.36	59	23.36	69	23.36	61		23.4871	55	23.4871	59.98	23.4871	-93.799	0	0	--		23.3503	57	23.3503	72.41	23.3503	-128.951	0	0
23.38	82	23.38	48	23.38	89	23.38	47		23.5071	82	23.5071	59.86	23.5071	-66.679	0	0	--		23.3702	64	23.3702	71.98	23.3702	-121.521	0	0
23.4	63	23.4	57	23.4	84	23.4	57		23.5271	63	23.5271	59.76	23.5271	-85.5789	0	0	--		23.3901	75	23.3901	71.54	23.3901	-110.081	0	0
23.42	57	23.42	55	23.42	68	23.42	60		23.5471	57	23.5471	59.67	23.5471	-91.4889	0	0	--		23.4101	74	23.4101	71.09	23.4101	-110.631	0	0
23.44	66	23.44	49	23.44	60	23.44	67		23.5671	66	23.5671	59.6	23.5671	-82.4189	0	0	--		23.43	58	23.43	70.64	23.43	-126.181	0	0
23.46	64	23.46	46	23.46	69	23.46	58		23.5871	64	23.5871	59.54	23.5871	-84.3589	0	0	--		23.45	56	23.45	70.18	23.45	-127.721	0	0
23.48	76	23.48	56	23.48	57	23.48	58		23.6071	76	23.6071	59.49	23.6071	-72.3088	0	0	--		23.4699	58	23.4699	69.72	23.4699	-125.261	0	0
23.5	47	23.5	59	23.5	64	23.5	62		23.6271	47	23.6271	59.45	23.6271	-101.269	0	0	--		23.4899	61	23.4899	69.26	23.4899	-121.801	0	0
23.52	62	23.52	53	23.52	75	23.52	59		23.6471	62	23.6471	59.42	23.6471	-86.2389	0	0	--		23.5098	57	23.5098	68.81	23.5098	-125.351	0	0
23.54	68	23.54	60	23.54	74	23.54	66		23.6671	68	23.6671	59.41	23.6671	-80.2289	0	0	--		23.5297	70	23.5297	68.36	23.5297	-111.901	0	0
23.56	66	23.56	75	23.56	58	23.56	66		23.6871	66	23.6871	59.4	23.6871	-82.2189	0	0	--		23.5496	80	23.5496	67.91	23.5496	-101.451	0	0
23.58	53	23.58	58	23.58	56	23.58	67		23.7071	53	23.7071	59.4	23.7071	-95.2189	0	0	--		23.5696	61	23.5696	67.47	23.5696	-120.011	0	0
23.6	57	23.6	68	23.6	58	23.6	56		23.7271	57	23.7271	59.41	23.7271	-91.2289	0	0	--		23.5895	67	23.5895	67.04	23.5895	-113.581	0	0
23.62	61	23.62	62	23.62	61	23.62	63		23.7471	61	23.7471	59.44	23.7471	-87.2589	0	0	--		23.6094	55	23.6094	66.61	23.6094	-125.151	0	0
23.64	62	23.64	52	23.64	57	23.64	70		23.7671	62	23.7671	59.46	23.7671	-86.2789	0	0	--		23.6293	64	23.6293	66.19	23.6293	-115.731	0	0
23.66	70	23.66	55	23.66	70	23.66	53		23.7871	70	23.7871	59.5	23.7871	-78.3189	0	0	--		23.6493	61	23.6493	65.78	23.6493	-118.321	0	0
23.68	51	23.68	62	23.68	80	23.68	69		23.8071	51	23.8071	58.89	23.8071	-96.7089	0	0	--		23.6692	56	23.6692	65.37	23.6692	-122.911	0	0
23.7	45	23.7	66	23.7	61	23.7	64		23.8271	45	23.8271	58.96	23.8271	-102.779	0	0	--		23.6891	54	23.6891	64.98	23.6891	-124.521	0	0
23.72	54	23.72	59	23.72	67	23.72	56		23.8471	54	23.8471	59.04	23.8471	-93.8589	0	0	--		23.7091	60	23.7091	64.59	23.7091	-118.131	0	0
23.74	52	23.74	40	23.74	55	23.74	57		23.8671	52	23.8671	59.12	23.8671	-95.9388	0	0	--		23.729	55	23.729	64.2	23.729	-122.741	0	0
23.76	44	23.76	65	23.76	64	23.76	56		23.8871	44	23.8871	59.2	23.8871	-104.019	0	0	--		23.7489	51	23.7489	63.83	23.7489	-126.371	0	0
23.78	62	23.78	48	23.78	61	23.78	67		23.9071	62	23.9071	59.29	23.9071	-86.1089	0	0	--		23.7688	62	23.7688	63.46	23.7688	-115.001	0	0
23.8	72	23.8	43	23.8	56	23.8	64		23.9271	72	23.9271	59.39	23.9271	-76.2089	0	0	--		23.7888	68	23.7888	63.1	23.7888	-108.641	0	0
23.82	75	23.82	67	23.82	54	23.82	53		23.9471	75	23.9471	59.49	23.9471	-73.3088	0	0	--		23.8087	74	23.8087	62.75	23.8087	-102.291	0	0
23.84	61	23.84	56	23.84	60	23.84	53		23.9671	61	23.9671	59.59	23.9671	-87.4089	0	0	--		23.8286	68	23.8286	62.4	23.8286	-107.941	0	0
23.86	64	23.86	43	23.86	55	23.86	57		23.9871	64	23.9871	59.7	23.9871	-84.5189	0	0	--		23.8485	68	23.8485	62.06	23.8485	-107.601	0	0
23.88	65	23.88	68	23.88	51	23.88	66		24.0071	65	24.0071	59.78	24.0071	-83.5989	0	0	--		23.8684	56	23.8684	61.73	23.8684	-119.271	0	0
23.9	62	23.9	48	23.9	62	23.9	60		24.027	62	24.027	59.85	24.027	-86.6689	0	0	--		23.8884	57	23.8884	61.4	23.8884	-117.941	0	0
23.92	58	23.92	54	23.92	68	23.92	51		24.047	58	24.047	59.93	24.047	-90.7489	0	0	--		23.9083	79	23.9083	61.08	23.9083	-95.6209	0	0
23.94	47	23.94	57	23.94	74	23.94	55		24.067	47	24.067	60.01	24.067	-101.829	0	0	--		23.9283	55	23.9283	60.77	23.9283	-119.311	0	0
23.96	51	23.96	44	23.96	68	23.96	61		24.0871	51	24.0871	60.09	24.0871	-97.9089	0	0	--		23.9482	58	23.9482	60.46	23.9482	-116.001	0	0
23.98	73	23.98	54	23.98	68	23.98	59		24.107	73	24.107	60.18	24.107	-75.9989	0	0	--		23.9682	68	23.9682	60.15	23.9682	-105.691	0	0
24	65	24	54	24	56	24	69		24.127	65	24.127	60.27	24.127	-84.0889	0	0	--		23.9881	67	23.9881	59.86	23.9881	-106.401	0	0
24.02	63	24.02	67	24.02	57	24.02	67		24.147	63	24.147	60.36	24.147	-86.179	0	0	--		24.008	69	24.008	59.56	24.008	-104.101	0	0
24.04	81	24.04	54	24.04	79	24.04	63		24.167	81	24.167	60.45	24.167	-68.2689	0	0	--		24.028	51	24.028	59.28	24.028	-121.821	0	0
24.06	73	24.06	58	24.06	55	24.06	55		24.187	73	24.187	60.55	24.187	-76.3689	0	0	--		24.0479	65	24.0479	59	24.0479	-107.541	0	0
24.08	53	24.08	56	24.08	58	24.08	64		24.207	53	24.207	60.65	24.207	-96.4689	0	0	--		24.0678	60	24.0678	58.72	24.0678	-112.261	0	0
24.1	67	24.1	51	24.1	68	24.1	57		24.227	67	24.227	60.76	24.227	-82.5789	0	0	--		24.0877	63	24.0877	58.45	24.0877	-108.991	0	0
24.12	69	24.12	62	24.12	67	24.12	62		24.247	69	24.247	60.86	24.247	-80.679	0	0	--		24.1077	71	24.1077	58.18	24.1077	-100.721	0	0
24.14	54	24.14	43	24.14	69	24.14	60		24.267	54	24.267	60.97	24.267	-95.7889	0	0	--		24.1276	66	24.1276	57.91	24.1276	-105.451	0	0
24.16	55	24.16	54	24.16	51	24.16	54		24.287	55	24.287	61.09	24.287	-94.9089	0	0	--		24.1475	65	24.1475	57.65	24.1475	-106.191	0	0
24.18	53	24.18	59	24.18	65	24.18	62		24.307	53	24.307	61.2	24.307	-97.0189	0	0	--		24.1674	50	24.1674	57.4	24.1674	-120.941	0	0
24.2	69	24.2	56	24.2	60	24.2	65		24.327	69	24.327	61.32	24.327	-81.1389	0	0	--		24.1874	56	24.1874	58.04	24.1874	-115.581	0	0
24.22	65	24.22	52	24.22	63	24.22	72		24.347	65	24.347	61.43	24.347	-85.2489	0	0	--		24.2073	54	24.2073	58.68	24.2073	-118.221	0	0
24.24	63	24.24	59	24.24	71	24.24	61		24.367	63	24.367	61.55	24.367	-87.3689	0	0	--		24.2272	69	24.2272	59.33	24.2272	-103.871	0	0
24.26	68	24.26	55	24.26	66	24.26	69		24.387	68	24.387	61.68	24.387	-82.4989	0	0	--		24.2471	69	24.2471	59.98	24.2471	-104.521	0	0
24.28	58	24.28	51	24.28	65	24.28	62		24.407	58	24.407	61.8	24.407	-92.6189	0	0	--		24.2671	73	24.2671	60.63	24.2671	-101.171	0	0
24.3	63	24.3	49	24.3	50	24.3	57		24.427	63	24.427	61.27	24.427	-87.0889	0	0	--		24.287	73	24.287	61.29	24.287	-101.831	0	0
24.32	58	24.32	51	24.32	56	24.32	64		24.447	58	24.447	61.41	24.447	-92.2289	0	0	--		24.3069	62	24.3069	61.95	24.3069	-113.491	0	0
24.34	51	24.34	63	24.34	54	24.34	49		24.467	51	24.467	61.53	24.467	-99.3489	0	0	--		24.3268	82	24.3268	62.62	24.3268	-94.1609	0	0
24.36	67	24.36	69	24.36	69	24.36	48		24.487	67	24.487	61.61	24.487	-83.429	0	0	--		24.3468	79	24.3468	63.28	24.3468	-97.8209	0	0
24.38	72	24.38	55	24.38	69	24.38	45		24.507	72	24.507	61.69	24.507	-78.5089	0	0	--		24.3667	64	24.3667	63.95	24.3667	-113.491	0	0
24.4	57	24.4	47	24.4	73	24.4	57		24.527	57	24.527	61.77	24.527	-93.5889	0	0	--		24.3866	65	24.3866	64.62	24.3866	-113.161	0	0
24.42	73	24.42	42	24.42	73	24.42	64		24.547	73	24.547	61.85	24.547	-77.6689	0	0	--		24.4066	71	24.4066	65.3	24.4066	-107.841	0	0
24.44	58	24.44	63	24.44	62	24.44	64		24.567	58	24.567	61.94	24.567	-92.7589	0	0	--		24.4266	53	24.4266	65.97	24.4266	-126.511	0	0
24.46	56	24.46	65	24.46	82	24.46	71		24.587	56	24.587	62.02	24.587	-94.8389	0	0	--		24.4465	62	24.4465	66.16	24.4465	-117.701	0	0
24.48	51	24.48	49	24.48	79	24.48	73		24.607	51	24.607	62.11	24.607	-99.929	0	0	--		24.4664	67	24.4664	66.35	24.4664	-112.891	0	0
24.5	67	24.5	60	24.5	64	24.5	64		24.627	67	24.627	62.2	24.627	-84.0189	0	0	--		24.4863	57	24.4863	66.53	24.4863	-123.071	0	0
24.52	66	24.52	62	24.52	65	24.52	52		24.647	66	24.647	62.29	24.647	-85.1089	0	0	--		24.5063	62	24.5063	66.72	24.5063	-118.261	0	0
24.54	59	24.54	49	24.54	71	24.54	75		24.667	59	24.667	62.38	24.667	-92.1988	0	0	--		24.5262	66	24.5262	66.92	24.5262	-114.461	0	0
24.56	71	24.56	61	24.56	53	24.56	48		24.687	71	24.687	62.47	24.687	-80.2889	0	0	--		24.5461	60	24.5461	67.11	24.5461	-120.651	0	0
24.58	70	24.58	57	24.58	62	24.58	66		24.707	70	24.707	62.57	24.707	-81.3889	0	0	--		24.5661	65	24.5661	67.31	24.5661	-115.851	0	0
24.6	67	24.6	58	24.6	67	24.6	61		24.727	67	24.727	62.66	24.727	-84.4789	0	0	--		24.586	56	24.586	67.51	24.586	-125.051	0	0
24.62	64	24.62	60	24.62	57	24.62	63		24.747	64	24.747	62.75	24.747	-87.5689	0	0	--		24.6059	70	24.6059	67.71	24.6059	-111.251	0	0
24.64	52	24.64	61	24.64	62	24.64	70		24.767	52	24.767	61.24	24.767	-98.0588	0	0	--		24.6258	69	24.6258	67.92	24.6258	-112.461	0	0
24.66	55	24.66	57	24.66	66	24.66	71		24.787	55	24.787	61.36	24.787	-95.179	0	0	--		24.6458	58	24.6458	68.12	24.6458	-123.661	0	0
24.68	65	24.68	50	24.68	60	24.68	63		24.807	65	24.807	61.48	24.807	-85.299	0	0	--		24.6657	59	24.6657	68.33	24.6657	-122.871	0	0
24.7	66	24.7	65	24.7	65	24.7	64		24.827	66	24.827	61.6	24.827	-84.4189	0	0	--		24.6856	65	24.6856	68.54	24.6856	-117.081	0	0
24.72	58	24.72	67	24.72	56	24.72	67		24.847	58	24.847	61.72	24.847	-92.5389	0	0	--		24.7055	73	24.7055	68.75	24.7055	-109.291	0	0
24.74	59	24.74	52	24.74	70	24.74	66		24.867	59	24.867	61.84	24.867	-91.6589	0	0	--		24.7254	73	24.7254	68.96	24.7254	-109.501	0	0
24.76	69	24.76	66	24.76	69	24.76	75		24.887	69	24.887	61.96	24.887	-81.7789	0	0	--		24.7454	79	24.7454	69.17	24.7454	-103.711	0	0
24.78	65	24.78	57	24.78	58	24.78	71		24.907	65	24.907	62.09	24.907	-85.9089	0	0	--		24.7653	73	24.7653	69.39	24.7653	-109.931	0	0
24.8	67	24.8	64	24.8	59	24.8	67		24.927	67	24.927	62.21	24.927	-84.0289	0	0	--		24.7852	76	24.7852	69.61	24.7852	-107.151	0	0
24.82	67	24.82	62	24.82	65	24.82	70		24.947	67	24.947	62.33	24.947	-84.1489	0	0	--		24.8052	74	24.8052	69.83	24.8052	-109.371	0	0
24.84	61	24.84	63	24.84	73	24.84	64		24.967	61	24.967	62.45	24.967	-90.2689	0	0	--		24.8252	71	24.8252	70.05	24.8252	-112.591	0	0
24.86	52	24.86	60	24.86	73	24.86	62		24.987	52	24.987	62.58	24.987	-99.3989	0	0	--		24.8451	66	24.8451	70.27	24.8451	-117.811	0	0
24.88	59	24.88	60	24.88	79	24.88	68		25.0069	59	25.0069	62.7	25.0069	-92.5189	0	0	--		24.865	78	24.865	70.49	24.865	-106.031	0	0
24.9	75	24.9	65	24.9	73	24.9	69		25.0269	75	25.0269	62.89	25.0269	-76.7089	0	0	--		24.885	69	24.885	70.72	24.885	-115.261	0	0
24.92	64	24.92	56	24.92	76	24.92	72		25.0469	64	25.0469	63.12	25.0469	-87.9388	0	0	--		24.9049	71	24.9049	70.94	24.9049	-113.481	0	0
24.94	63	24.94	55	24.94	74	24.94	70		25.0669	63	25.0669	63.35	25.0669	-89.1689	0	0	--		24.9248	69	24.9248	71.17	24.9248	-115.711	0	0
24.96	72	24.96	63	24.96	71	24.96	71		25.0869	72	25.0869	63.58	25.0869	-80.3989	0	0	--		24.9447	76	24.9447	71.4	24.9447	-108.941	0	0
24.98	55	24.98	64	24.98	66	24.98	62		25.1069	55	25.1069	63.82	25.1069	-97.6389	0	0	--		24.9647	79	24.9647	71.63	24.9647	-106.171	0	0
25	67	25	69	25	78	25	69		25.1269	67	25.1269	64.05	25.1269	-85.8689	0	0	--		24.9846	81	24.9846	71.86	24.9846	-104.401	0	0
25.02	62	25.02	62	25.02	69	25.02	66		25.1469	62	25.1469	64.28	25.1469	-91.0989	0	0	--		25.0045	80	25.0045	72.09	25.0045	-105.631	0	0
25.04	57	25.04	58	25.04	71	25.04	73		25.1669	57	25.1669	64.51	25.1669	-96.3289	0	0	--		25.0244	78	25.0244	72.32	25.0244	-107.861	0	0
25.06	59	25.06	57	25.06	69	25.06	66		25.1869	59	25.1869	64.75	25.1869	-94.5689	0	0	--		25.0444	76	25.0444	72.56	25.0444	-110.101	0	0
25.08	65	25.08	56	25.08	76	25.08	63		25.2069	65	25.2069	64.98	25.2069	-88.799	0	0	--		25.0643	73	25.0643	72.79	25.0643	-113.331	0	0
25.1	69	25.1	65	25.1	79	25.1	66		25.2269	69	25.2269	65.21	25.2269	-85.0289	0	0	--		25.0842	77	25.0842	73.03	25.0842	-109.571	0	0
25.12	67	25.12	63	25.12	81	25.12	65		25.2469	67	25.2469	65.44	25.2469	-87.2589	0	0	--		25.1041	62	25.1041	73.27	25.1041	-124.811	0	0
25.14	59	25.14	56	25.14	80	25.14	65		25.2669	59	25.2669	65.68	25.2669	-95.4989	0	0	--		25.1241	80	25.1241	73.51	25.1241	-107.051	0	0
25.16	65	25.16	60	25.16	78	25.16	63		25.2869	65	25.2869	65.91	25.2869	-89.7289	0	0	--		25.144	77	25.144	73.75	25.144	-110.291	0	0
25.18	68	25.18	64	25.18	76	25.18	60		25.3069	68	25.3069	66.15	25.3069	-86.9689	0	0	--		25.1639	67	25.1639	73.99	25.1639	-120.531	0	0
25.2	78	25.2	70	25.2	73	25.2	66		25.3269	78	25.3269	66.38	25.3269	-77.1988	0	0	--		25.1838	75	25.1838	74.23	25.1838	-112.771	0	0
25.22	82	25.22	62	25.22	77	25.22	66		25.3469	82	25.3469	66.61	25.3469	-73.429	0	0	--		25.2038	75	25.2038	74.47	25.2038	-113.011	0	0
25.24	65	25.24	73	25.24	62	25.24	54		25.3669	65	25.3669	66.85	25.3669	-90.6689	0	0	--		25.2237	92	25.2237	74.72	25.2237	-96.2609	0	0
25.26	64	25.26	51	25.26	80	25.26	66		25.3869	64	25.3869	67.08	25.3869	-91.8989	0	0	--		25.2436	78	25.2436	74.96	25.2436	-110.501	0	0
25.28	74	25.28	51	25.28	77	25.28	63		25.4069	74	25.4069	67.32	25.4069	-82.1389	0	0	--		25.2635	72	25.2635	75.21	25.2635	-116.751	0	0
25.3	69	25.3	55	25.3	67	25.3	60		25.4269	69	25.4269	67.55	25.4269	-87.3689	0	0	--		25.2836	61	25.2836	75.46	25.2836	-128.001	0	0
25.32	76	25.32	69	25.32	75	25.32	67		25.4469	76	25.4469	67.79	25.4469	-80.6089	0	0	--		25.3035	63	25.3035	75.7	25.3035	-126.241	0	0
25.34	70	25.34	63	25.34	75	25.34	73		25.4669	70	25.4669	68.02	25.4669	-86.8389	0	0	--		25.3234	58	25.3234	75.95	25.3234	-131.491	0	0
25.36	66	25.36	63	25.36	92	25.36	61		25.4869	66	25.4869	68.25	25.4869	-91.0689	0	0	--		25.3433	76	25.3433	76.2	25.3433	-113.741	0	0
25.38	67	25.38	63	25.38	78	25.38	59		25.5069	67	25.5069	68.49	25.5069	-90.3088	0	0	--		25.3633	81	25.3633	76.45	25.3633	-108.991	0	0
25.4	64	25.4	62	25.4	72	25.4	76		25.5269	64	25.5269	68.73	25.5269	-93.549	0	0	--		25.3832	78	25.3832	76.7	25.3832	-112.241	0	0
25.42	70	25.42	59	25.42	61	25.42	69		25.5469	70	25.5469	69.06	25.5469	-87.8789	0	0	--		25.4031	75	25.4031	76.96	25.4031	-115.501	0	0
25.44	72	25.44	63	25.44	63	25.44	69		25.5669	72	25.5669	69.4	25.5669	-86.2189	0	0	--		25.4231	77	25.4231	77.21	25.4231	-113.751	0	0
25.46	55	25.46	66	25.46	58	25.46	69		25.5869	55	25.5869	69.73	25.5869	-103.549	0	0	--		25.443	68	25.443	77.46	25.443	-123.001	0	0
25.48	65	25.48	66	25.48	76	25.48	73		25.6069	65	25.6069	70.06	25.6069	-93.8789	0	0	--		25.4629	71	25.4629	77.46	25.4629	-120.001	0	0
25.5	66	25.5	60	25.5	81	25.5	70		25.6269	66	25.6269	70.4	25.6269	-93.2189	0	0	--		25.4828	78	25.4828	77.45	25.4828	-112.991	0	0
25.52	80	25.52	57	25.52	78	25.52	64		25.6469	80	25.6469	70.73	25.6469	-79.549	0	0	--		25.5027	68	25.5027	77.45	25.5027	-122.991	0	0
25.54	78	25.54	59	25.54	75	25.54	67		25.6669	78	25.6669	71.06	25.6669	-81.8789	0	0	--		25.5227	83	25.5227	77.45	25.5227	-107.991	0	0
25.56	74	25.56	69	25.56	77	25.56	70		25.6869	74	25.6869	71.4	25.6869	-86.2189	0	0	--		25.5426	82	25.5426	77.45	25.5426	-108.991	0	0
25.58	79	25.58	57	25.58	68	25.58	58		25.7069	79	25.7069	71.73	25.7069	-81.549	0	0	--		25.5625	83	25.5625	77.45	25.5625	-107.991	0	0
25.6	70	25.6	55	25.6	71	25.6	64		25.7269	70	25.7269	72.06	25.7269	-90.8789	0	0	--		25.5824	80	25.5824	77.45	25.5824	-110.991	0	0
25.62	80	25.62	61	25.62	78	25.62	56		25.7469	80	25.7469	72.4	25.7469	-81.2189	0	0	--		25.6024	73	25.6024	77.45	25.6024	-117.991	0	0
25.64	74	25.64	56	25.64	68	25.64	57		25.7669	74	25.7669	72.73	25.7669	-87.549	0	0	--		25.6223	79	25.6223	77.45	25.6223	-111.991	0	0
25.66	76	25.66	60	25.66	83	25.66	77		25.7869	76	25.7869	73.06	25.7869	-85.8789	0	0	--		25.6422	90	25.6422	77.45	25.6422	-100.991	0	0
25.68	70	25.68	61	25.68	82	25.68	73		25.8069	70	25.8069	73.4	25.8069	-92.2189	0	0	--		25.6622	79	25.6622	77.45	25.6622	-111.991	0	0
25.7	69	25.7	62	25.7	83	25.7	65		25.8269	69	25.8269	73.73	25.8269	-93.549	0	0	--		25.6821	73	25.6821	77.46	25.6821	-118.001	0	0
25.72	73	25.72	60	25.72	80	25.72	67		25.8469	73	25.8469	74.07	25.8469	-89.8889	0	0	--		25.702	78	25.702	77.46	25.702	-113.001	0	0
25.74	70	25.74	66	25.74	73	25.74	75		25.8668	70	25.8668	74.4	25.8668	-93.2189	0	0	--		25.7219	82	25.7219	77.47	25.7219	-109.011	0	0
25.76	68	25.76	67	25.76	79	25.76	68		25.8868	68	25.8868	74.73	25.8868	-95.549	0	0	--		25.7419	72	25.7419	77.47	25.7419	-119.011	0	0
25.78	68	25.78	63	25.78	90	25.78	64		25.9068	68	25.9068	75.07	25.9068	-95.8889	0	0	--		25.7618	83	25.7618	77.48	25.7618	-108.021	0	0
25.8	77	25.8	53	25.8	79	25.8	82		25.9269	77	25.9269	75.4	25.9269	-87.2189	0	0	--		25.7818	74	25.7818	77.49	25.7818	-117.031	0	0
25.82	72	25.82	53	25.82	73	25.82	85		25.9468	72	25.9468	75.74	25.9468	-92.5588	0	0	--		25.8017	82	25.8017	77.5	25.8017	-109.041	0	0
25.84	88	25.84	60	25.84	78	25.84	78		25.9668	88	25.9668	76.07	25.9668	-76.8889	0	0	--		25.8217	80	25.8217	77.5	25.8217	-111.041	0	0
25.86	78	25.86	65	25.86	82	25.86	90		25.9868	78	25.9868	76.41	25.9868	-87.2289	0	0	--		25.8416	70	25.8416	77.51	25.8416	-121.051	0	0
25.88	67	25.88	71	25.88	72	25.88	69		26.0068	67	26.0068	76.32	26.0068	-98.1389	0	0	--		25.8615	83	25.8615	77.52	25.8615	-108.061	0	0
25.9	75	25.9	69	25.9	83	25.9	72		26.0268	75	26.0268	76.66	26.0268	-90.4789	0	0	--		25.8814	74	25.8814	77.53	25.8814	-117.071	0	0
25.92	86	25.92	55	25.92	74	25.92	69		26.0468	86	26.0468	77	26.0468	-79.8189	0	0	--		25.9014	84	25.9014	77.55	25.9014	-107.091	0	0
25.94	86	25.94	68	25.94	82	25.94	69		26.0668	86	26.0668	77.33	26.0668	-80.1489	0	0	--		25.9213	74	25.9213	77.56	25.9213	-117.101	0	0
25.96	84	25.96	70	25.96	80	25.96	66		26.0868	84	26.0868	77.45	26.0868	-82.2689	0	0	--		25.9412	76	25.9412	77.57	25.9412	-115.111	0	0
25.98	71	25.98	79	25.98	70	25.98	73		26.1068	71	26.1068	77.57	26.1068	-95.3889	0	0	--		25.9611	78	25.9611	77.58	25.9611	-113.121	0	0
26	73	26	72	26	83	26	71		26.1268	73	26.1268	77.69	26.1268	-93.5089	0	0	--		25.9811	80	25.9811	77.6	25.9811	-111.141	0	0
26.02	64	26.02	71	26.02	74	26.02	74		26.1468	64	26.1468	77.8	26.1468	-102.619	0	0	--		26.001	78	26.001	77.61	26.001	-113.151	0	0
26.04	76	26.04	71	26.04	84	26.04	85		26.1668	76	26.1668	77.91	26.1668	-90.7289	0	0	--		26.0209	82	26.0209	77.63	26.0209	-109.171	0	0
26.06	89	26.06	66	26.06	74	26.06	74		26.1868	89	26.1868	78.03	26.1868	-77.8489	0	0	--		26.0408	78	26.0408	77.65	26.0408	-113.191	0	0
26.08	93	26.08	62	26.08	76	26.08	74		26.2068	93	26.2068	78.15	26.2068	-73.9689	0	0	--		26.0608	71	26.0608	77.66	26.0608	-120.201	0	0
26.1	88	26.1	61	26.1	78	26.1	75		26.2268	88	26.2268	78.27	26.2268	-79.0889	0	0	--		26.0807	79	26.0807	77.68	26.0807	-112.221	0	0
26.12	81	26.12	70	26.12	80	26.12	66		26.2468	81	26.2468	78.38	26.2468	-86.1988	0	0	--		26.1006	73	26.1006	77.7	26.1006	-118.241	0	0
26.14	65	26.14	77	26.14	78	26.14	69		26.2668	65	26.2668	78.5	26.2668	-102.319	0	0	--		26.1205	82	26.1205	77.72	26.1205	-109.261	0	0
26.16	84	26.16	74	26.16	82	26.16	69		26.2868	84	26.2868	78.62	26.2868	-83.4388	0	0	--		26.1405	82	26.1405	77.74	26.1405	-109.281	0	0
26.18	90	26.18	77	26.18	78	26.18	87		26.3068	90	26.3068	78.74	26.3068	-77.5588	0	0	--		26.1604	77	26.1604	77.76	26.1604	-114.301	0	0
26.2	85	26.2	63	26.2	71	26.2	82		26.3268	85	26.3268	78.86	26.3268	-82.679	0	0	--		26.1803	79	26.1803	77.78	26.1803	-112.321	0	0
26.22	78	26.22	53	26.22	79	26.22	80		26.3468	78	26.3468	78.97	26.3468	-89.7889	0	0	--		26.2004	87	26.2004	77.8	26.2004	-104.341	0	0
26.24	77	26.24	76	26.24	73	26.24	86		26.3668	77	26.3668	79.09	26.3668	-90.9089	0	0	--		26.2203	85	26.2203	77.82	26.2203	-106.361	0	0
26.26	85	26.26	80	26.26	82	26.26	82		26.3868	85	26.3868	79.21	26.3868	-83.0289	0	0	--		26.2401	80	26.2401	77.85	26.2401	-111.391	0	0
26.28	80	26.28	74	26.28	82	26.28	80		26.4068	80	26.4068	79.33	26.4068	-88.1489	0	0	--		26.2601	83	26.2601	77.87	26.2601	-108.411	0	0
26.3	68	26.3	71	26.3	77	26.3	92		26.4268	68	26.4268	79.45	26.4268	-100.269	0	0	--		26.2801	92	26.2801	77.89	26.2801	-99.4309	0	0
26.32	76	26.32	72	26.32	79	26.32	88		26.4468	76	26.4468	79.56	26.4468	-92.3789	0	0	--		26.3	91	26.3	77.92	26.3	-100.461	0	0
26.34	73	26.34	70	26.34	87	26.34	86		26.4668	73	26.4668	79.68	26.4668	-95.4989	0	0	--		26.3199	80	26.3199	77.94	26.3199	-111.481	0	0
26.36	83	26.36	79	26.36	85	26.36	81		26.4868	83	26.4868	79.8	26.4868	-85.6189	0	0	--		26.3398	70	26.3398	77.97	26.3398	-121.511	0	0
26.38	83	26.38	69	26.38	80	26.38	77		26.5068	83	26.5068	79.92	26.5068	-85.7389	0	0	--		26.3597	83	26.3597	78	26.3597	-108.541	0	0
26.4	78	26.4	64	26.4	83	26.4	64		26.5268	78	26.5268	80.03	26.5268	-90.8489	0	0	--		26.3797	74	26.3797	78.03	26.3797	-117.571	0	0
26.42	76	26.42	69	26.42	92	26.42	84		26.5468	76	26.5468	80.15	26.5468	-92.9689	0	0	--		26.3996	84	26.3996	78.05	26.3996	-107.591	0	0
26.44	80	26.44	74	26.44	91	26.44	97		26.5668	80	26.5668	80.27	26.5668	-89.0889	0	0	--		26.4195	74	26.4195	78.08	26.4195	-117.621	0	0
26.46	88	26.46	69	26.46	80	26.46	84		26.5868	88	26.5868	80.39	26.5868	-81.2089	0	0	--		26.4394	76	26.4394	78.11	26.4394	-115.651	0	0
26.48	82	26.48	61	26.48	82	26.48	80		26.6068	82	26.6068	80.51	26.6068	-87.3289	0	0	--		26.4594	78	26.4594	78.15	26.4594	-113.691	0	0
26.5	84	26.5	61	26.5	88	26.5	80		26.6268	84	26.6268	80.62	26.6268	-85.4388	0	0	--		26.4793	80	26.4793	78.18	26.4793	-111.721	0	0
26.52	83	26.52	79	26.52	81	26.52	84		26.6468	83	26.6468	80.74	26.6468	-86.5588	0	0	--		26.4992	78	26.4992	78.21	26.4992	-113.751	0	0
26.54	93	26.54	74	26.54	92	26.54	89		26.6668	93	26.6668	80.86	26.6668	-76.679	0	0	--		26.5192	82	26.5192	78.24	26.5192	-109.781	0	0
26.56	82	26.56	76	26.56	95	26.56	87		26.6868	82	26.6868	80.98	26.6868	-87.799	0	0	--		26.5391	78	26.5391	78.92	26.5391	-114.461	0	0
26.58	76	26.58	82	26.58	98	26.58	85		26.7068	76	26.7068	81.13	26.7068	-93.9488	0	0	--		26.559	71	26.559	78.96	26.559	-121.501	0	0
26.6	86	26.6	77	26.6	92	26.6	81		26.7268	86	26.7268	81.34	26.7268	-84.1589	0	0	--		26.5789	79	26.5789	79	26.5789	-113.541	0	0
26.62	73	26.62	88	26.62	88	26.62	73		26.7467	73	26.7467	81.54	26.7467	-97.3589	0	0	--		26.5989	73	26.5989	79.05	26.5989	-119.591	0	0
26.64	81	26.64	81	26.64	95	26.64	77		26.7667	81	26.7667	81.74	26.7667	-89.5588	0	0	--		26.6188	82	26.6188	79.25	26.6188	-110.791	0	0
26.66	79	26.66	76	26.66	99	26.66	95		26.7868	79	26.7868	81.95	26.7868	-91.7689	0	0	--		26.6387	82	26.6387	79.29	26.6387	-110.831	0	0
26.68	89	26.68	88	26.68	101	26.68	98		26.8068	89	26.8068	82.15	26.8068	-81.9689	0	0	--		26.6586	70	26.6586	79.33	26.6586	-122.871	0	0
26.7	74	26.7	79	26.7	93	26.7	91		26.8267	74	26.8267	82.36	26.8267	-97.179	0	0	--		26.6787	83	26.6787	79.28	26.6787	-109.821	0	0
26.72	75	26.72	75	26.72	89	26.72	94		26.8467	75	26.8467	82.56	26.8467	-96.3789	0	0	--		26.6986	74	26.6986	79.23	26.6986	-118.771	0	0
26.74	75	26.74	77	26.74	78	26.74	74		26.8667	75	26.8667	82.76	26.8667	-96.5789	0	0	--		26.7185	84	26.7185	79.17	26.7185	-108.711	0	0
26.76	70	26.76	81	26.76	81	26.76	79		26.8867	70	26.8867	82.97	26.8867	-101.789	0	0	--		26.7384	74	26.7384	79.12	26.7384	-118.661	0	0
26.78	88	26.78	81	26.78	83	26.78	90		26.9067	88	26.9067	83.17	26.9067	-83.9889	0	0	--		26.7584	76	26.7584	79.07	26.7584	-116.611	0	0
26.8	94	26.8	76	26.8	90	26.8	106		26.9267	94	26.9267	83.38	26.9267	-78.1988	0	0	--		26.7783	78	26.7783	79.02	26.7783	-114.561	0	0
26.82	91	26.82	84	26.82	91	26.82	95		26.9467	91	26.9467	83.58	26.9467	-81.3989	0	0	--		26.7982	80	26.7982	78.97	26.7982	-112.511	0	0
26.84	90	26.84	74	26.84	87	26.84	91		26.9667	90	26.9667	83.78	26.9667	-82.5989	0	0	--		26.8181	78	26.8181	78.93	26.8181	-114.471	0	0
26.86	83	26.86	81	26.86	99	26.86	111		26.9867	83	26.9867	83.99	26.9867	-89.8088	0	0	--		26.8381	82	26.8381	78.88	26.8381	-110.421	0	0
26.88	88	26.88	82	26.88	110	26.88	111		27.0067	88	27.0067	84.19	27.0067	-85.0089	0	0	--		26.858	78	26.858	78.83	26.858	-114.371	0	0
26.9	94	26.9	75	26.9	109	26.9	93		27.0267	94	27.0267	84.4	27.0267	-79.2189	0	0	--		26.8779	71	26.8779	78.79	26.8779	-121.331	0	0
26.92	82	26.92	69	26.92	97	26.92	91		27.0467	82	27.0467	84.6	27.0467	-91.4189	0	0	--		26.8978	79	26.8978	78.75	26.8978	-113.291	0	0
26.94	80	26.94	79	26.94	93	26.94	84		27.0667	80	27.0667	84.8	27.0667	-93.6189	0	0	--		26.9178	73	26.9178	78.7	26.9178	-119.241	0	0
26.96	80	26.96	92	26.96	91	26.96	85		27.0867	80	27.0867	85.01	27.0867	-93.8289	0	0	--		26.9377	82	26.9377	78.66	26.9377	-110.201	0	0
26.98	88	26.98	93	26.98	110	26.98	83		27.1067	88	27.1067	85.21	27.1067	-86.0289	0	0	--		26.9576	70	26.9576	78.62	26.9576	-122.161	0	0
27	89	27	83	27	102	27	85		27.1267	89	27.1267	85.42	27.1267	-85.2389	0	0	--		26.9775	83	26.9775	78.58	26.9775	-109.121	0	0
27.02	96	27.02	96	27.02	88	27.02	83		27.1467	96	27.1467	85.62	27.1467	-78.4388	0	0	--		26.9975	74	26.9975	78.54	26.9975	-118.081	0	0
27.04	93	27.04	89	27.04	98	27.04	98		27.1667	93	27.1667	85.82	27.1667	-81.6389	0	0	--		27.0174	84	27.0174	78.5	27.0174	-108.041	0	0
27.06	98	27.06	92	27.06	98	27.06	92		27.1867	98	27.1867	86.03	27.1867	-76.8489	0	0	--		27.0373	74	27.0373	78.47	27.0373	-118.011	0	0
27.08	91	27.08	86	27.08	86	27.08	101		27.2067	91	27.2067	86.23	27.2067	-84.049	0	0	--		27.0573	76	27.0573	78.43	27.0573	-115.971	0	0
27.1	84	27.1	91	27.1	112	27.1	98		27.2267	84	27.2267	86.44	27.2267	-91.2589	0	0	--		27.0772	78	27.0772	78.39	27.0772	-113.931	0	0
27.12	88	27.12	88	27.12	110	27.12	94		27.2467	88	27.2467	86.64	27.2467	-87.4589	0	0	--		27.0971	80	27.0971	78.36	27.0971	-111.901	0	0
27.14	76	27.14	85	27.14	99	27.14	101		27.2667	76	27.2667	86.81	27.2667	-99.6289	0	0	--		27.117	78	27.117	78.33	27.117	-113.871	0	0
27.16	82	27.16	83	27.16	113	27.16	95		27.2867	82	27.2867	86.95	27.2867	-93.7689	0	0	--		27.137	82	27.137	78.3	27.137	-109.841	0	0
27.18	78	27.18	95	27.18	107	27.18	88		27.3067	78	27.3067	87.09	27.3067	-97.9089	0	0	--		27.1569	78	27.1569	78.27	27.1569	-113.811	0	0
27.2	83	27.2	104	27.2	104	27.2	94		27.3267	83	27.3267	87.23	27.3267	-93.049	0	0	--		27.1769	71	27.1769	78.24	27.1769	-120.781	0	0
27.22	92	27.22	92	27.22	109	27.22	111		27.3467	92	27.3467	87.38	27.3467	-84.1988	0	0	--		27.1968	79	27.1968	78.21	27.1968	-112.751	0	0
27.24	90	27.24	93	27.24	109	27.24	110		27.3667	90	27.3667	87.52	27.3667	-86.3389	0	0	--		27.2167	73	27.2167	78.18	27.2167	-118.721	0	0
27.26	87	27.26	99	27.26	115	27.26	111		27.3867	87	27.3867	87.66	27.3867	-89.4789	0	0	--		27.2367	82	27.2367	78.16	27.2367	-109.701	0	0
27.28	83	27.28	97	27.28	101	27.28	106		27.4067	83	27.4067	87.81	27.4067	-93.6289	0	0	--		27.2566	82	27.2566	78.13	27.2566	-109.671	0	0
27.3	84	27.3	92	27.3	100	27.3	116		27.4267	84	27.4267	87.95	27.4267	-92.7689	0	0	--		27.2765	70	27.2765	78.11	27.2765	-121.651	0	0
27.32	94	27.32	103	27.32	95	27.32	108		27.4467	94	27.4467	88.09	27.4467	-82.9089	0	0	--		27.2964	83	27.2964	78.09	27.2964	-108.631	0	0
27.34	92	27.34	104	27.34	106	27.34	101		27.4667	92	27.4667	88.23	27.4667	-85.049	0	0	--		27.3164	74	27.3164	78.07	27.3164	-117.611	0	0
27.36	84	27.36	85	27.36	114	27.36	100		27.4867	84	27.4867	88.38	27.4867	-93.1988	0	0	--		27.3363	84	27.3363	78.05	27.3363	-107.591	0	0
27.38	102	27.38	87	27.38	111	27.38	110		27.5067	102	27.5067	88.52	27.5067	-75.3389	0	0	--		27.3562	74	27.3562	78.03	27.3562	-117.571	0	0
27.4	87	27.4	91	27.4	100	27.4	104		27.5267	87	27.5267	88.66	27.5267	-90.4789	0	0	--		27.3762	76	27.3762	78.02	27.3762	-115.561	0	0
27.42	88	27.42	91	27.42	115	27.42	110		27.5467	88	27.5467	88.81	27.5467	-89.6289	0	0	--		27.3961	78	27.3961	78	27.3961	-113.541	0	0
27.44	84	27.44	87	27.44	112	27.44	107		27.5667	84	27.5667	88.95	27.5667	-93.7689	0	0	--		27.416	80	27.416	77.99	27.416	-111.531	0	0
27.46	87	27.46	88	27.46	99	27.46	101		27.5866	87	27.5866	89.09	27.5866	-90.9089	0	0	--		27.4359	78	27.4359	77.97	27.4359	-113.511	0	0
27.48	100	27.48	89	27.48	107	27.48	109		27.6066	100	27.6066	89.23	27.6066	-78.049	0	0	--		27.4559	82	27.4559	77.96	27.4559	-109.501	0	0
27.5	91	27.5	94	27.5	110	27.5	106		27.6267	91	27.6267	89.38	27.6267	-87.1988	0	0	--		27.4758	78	27.4758	77.95	27.4758	-113.491	0	0
27.52	83	27.52	96	27.52	104	27.52	111		27.6467	83	27.6467	89.52	27.6467	-95.3389	0	0	--		27.4957	71	27.4957	77.95	27.4957	-120.491	0	0
27.54	83	27.54	99	27.54	101	27.54	116		27.6666	83	27.6666	89.66	27.6666	-95.4789	0	0	--		27.5156	79	27.5156	77.94	27.5156	-112.481	0	0
27.56	88	27.56	95	27.56	103	27.56	115		27.6866	88	27.6866	89.81	27.6866	-90.6289	0	0	--		27.5356	73	27.5356	77.93	27.5356	-118.471	0	0
27.58	80	27.58	101	27.58	103	27.58	126		27.7066	80	27.7066	89.95	27.7066	-98.7689	0	0	--		27.5555	82	27.5555	77.92	27.5555	-109.461	0	0
27.6	89	27.6	97	27.6	118	27.6	120		27.7266	89	27.7266	90.09	27.7266	-89.9089	0	0	--		27.5754	70	27.5754	77.92	27.5754	-121.461	0	0
27.62	95	27.62	106	27.62	127	27.62	109		27.7466	95	27.7466	90.23	27.7466	-84.049	0	0	--		27.5953	83	27.5953	77.92	27.5953	-108.461	0	0
27.64	84	27.64	106	27.64	118	27.64	114		27.7666	84	27.7666	90.39	27.7666	-95.2089	0	0	--		27.6153	74	27.6153	77.92	27.6153	-117.461	0	0
27.66	89	27.66	104	27.66	124	27.66	132		27.7866	89	27.7866	90.87	27.7866	-90.6888	0	0	--		27.6352	84	27.6352	77.93	27.6352	-107.471	0	0
27.68	92	27.68	104	27.68	133	27.68	114		27.8066	92	27.8066	91.34	27.8066	-88.1589	0	0	--		27.6551	74	27.6551	77.93	27.6551	-117.471	0	0
27.7	91	27.7	89	27.7	137	27.7	111		27.8266	91	27.8266	91.81	27.8266	-89.6289	0	0	--		27.6751	76	27.6751	77.94	27.6751	-115.481	0	0
27.72	95	27.72	100	27.72	126	27.72	116		27.8466	95	27.8466	92.28	27.8466	-86.0989	0	0	--		27.6951	78	27.6951	77.95	27.6951	-113.491	0	0
27.74	91	27.74	107	27.74	123	27.74	130		27.8666	91	27.8666	92.76	27.8666	-90.5789	0	0	--		27.715	80	27.715	77.96	27.715	-111.501	0	0
27.76	99	27.76	105	27.76	111	27.76	127		27.8866	99	27.8866	93.23	27.8866	-83.049	0	0	--		27.7349	78	27.7349	77.97	27.7349	-113.511	0	0
27.78	109	27.78	101	27.78	127	27.78	127		27.9066	109	27.9066	93.7	27.9066	-73.5189	0	0	--		27.7548	82	27.7548	77.99	27.7548	-109.531	0	0
27.8	95	27.8	114	27.8	125	27.8	135		27.9266	95	27.9266	94.17	27.9266	-87.9889	0	0	--		27.7748	78	27.7748	78.01	27.7748	-113.551	0	0
27.82	90	27.82	117	27.82	122	27.82	138		27.9466	90	27.9466	94.65	27.9466	-93.4689	0	0	--		27.7947	71	27.7947	78.02	27.7947	-120.561	0	0
27.84	97	27.84	111	27.84	125	27.84	135		27.9666	97	27.9666	95.12	27.9666	-86.9388	0	0	--		27.8146	79	27.8146	78.04	27.8146	-112.581	0	0
27.86	106	27.86	110	27.86	134	27.86	140		27.9866	106	27.9866	95.59	27.9866	-78.4089	0	0	--		27.8345	73	27.8345	78.07	27.8345	-118.611	0	0
27.88	99	27.88	113	27.88	138	27.88	127		28.0066	99	28.0066	96.06	28.0066	-85.8789	0	0	--		27.8545	70	27.8545	78.09	27.8545	-121.631	0	0
27.9	89	27.9	123	27.9	130	27.9	138		28.0266	89	28.0266	96.54	28.0266	-96.3589	0	0	--		27.8744	83	27.8744	78.01	27.8744	-108.551	0	0
27.92	95	27.92	126	27.92	118	27.92	151		28.0466	95	28.0466	97.01	28.0466	-90.8289	0	0	--		27.8943	74	27.8943	77.93	27.8943	-117.471	0	0
27.94	91	27.94	114	27.94	135	27.94	145		28.0666	91	28.0666	97.48	28.0666	-95.299	0	0	--		27.9143	84	27.9143	77.85	27.9143	-107.391	0	0
27.96	96	27.96	114	27.96	154	27.96	168		28.0866	96	28.0866	97.96	28.0866	-90.7789	0	0	--		27.9342	74	27.9342	77.77	27.9342	-117.311	0	0
27.98	110	27.98	121	27.98	137	27.98	168		28.1066	110	28.1066	98.43	28.1066	-77.2489	0	0	--		27.9541	76	27.9541	77.7	27.9541	-115.241	0	0
28	106	28	134	28	129	28	167		28.1266	106	28.1266	98.9	28.1266	-81.7189	0	0	--		27.974	78	27.974	77.62	27.974	-113.161	0	0
28.02	103	28.02	134	28.02	132	28.02	166		28.1466	103	28.1466	99.37	28.1466	-85.1888	0	0	--		27.994	80	27.994	77.55	27.994	-111.091	0	0
28.04	110	28.04	126	28.04	142	28.04	163		28.1666	110	28.1666	99.85	28.1666	-78.6689	0	0	--		28.0139	78	28.0139	77.49	28.0139	-113.031	0	0
28.06	107	28.06	130	28.06	150	28.06	168		28.1866	107	28.1866	100.32	28.1866	-82.1389	0	0	--		28.0338	82	28.0338	77.42	28.0338	-108.961	0	0
28.08	106	28.08	130	28.08	152	28.08	164		28.2066	106	28.2066	100.79	28.2066	-83.6089	0	0	--		28.0537	78	28.0537	77.36	28.0537	-112.901	0	0
28.1	102	28.1	119	28.1	142	28.1	171		28.2266	102	28.2266	101.26	28.2266	-88.0789	0	0	--		28.0736	70	28.0736	77.3	28.0736	-120.841	0	0
28.12	103	28.12	114	28.12	142	28.12	167		28.2466	103	28.2466	101.74	28.2466	-87.5588	0	0	--		28.0937	83	28.0937	77.24	28.0937	-107.781	0	0
28.14	94	28.14	128	28.14	156	28.14	184		28.2666	94	28.2666	102.21	28.2666	-97.0289	0	0	--		28.1136	74	28.1136	77.19	28.1136	-116.731	0	0
28.16	102	28.16	124	28.16	153	28.16	184		28.2866	102	28.2866	102.68	28.2866	-89.4989	0	0	--		28.1335	84	28.1335	77.14	28.1335	-106.681	0	0
28.18	99	28.18	116	28.18	149	28.18	184		28.3066	99	28.3066	103.15	28.3066	-92.9689	0	0	--		28.1534	74	28.1534	77.09	28.1534	-116.631	0	0
28.2	98	28.2	121	28.2	163	28.2	187		28.3266	98	28.3266	103.63	28.3266	-94.4488	0	0	--		28.1734	76	28.1734	77.05	28.1734	-114.591	0	0
28.22	103	28.22	125	28.22	175	28.22	220		28.3466	103	28.3466	104.1	28.3466	-89.9189	0	0	--		28.1933	78	28.1933	77	28.1933	-112.541	0	0
28.24	101	28.24	142	28.24	190	28.24	221		28.3666	101	28.3666	104.57	28.3666	-92.3889	0	0	--		28.2132	80	28.2132	76.96	28.2132	-110.501	0	0
28.26	108	28.26	144	28.26	198	28.26	206		28.3866	108	28.3866	105.05	28.3866	-85.8689	0	0	--		28.2332	78	28.2332	76.93	28.2332	-112.471	0	0
28.28	109	28.28	142	28.28	201	28.28	245		28.4065	109	28.4065	107.13	28.4065	-86.9488	0	0	--		28.2531	82	28.2531	76.9	28.2531	-108.441	0	0
28.3	99	28.3	155	28.3	203	28.3	257		28.4265	99	28.4265	107.62	28.4265	-97.4388	0	0	--		28.273	78	28.273	76.87	28.273	-112.411	0	0
28.32	106	28.32	168	28.32	236	28.32	248		28.4465	106	28.4465	107.22	28.4465	-90.0389	0	0	--		28.2929	71	28.2929	76.84	28.2929	-119.381	0	0
28.34	115	28.34	157	28.34	238	28.34	274		28.4666	115	28.4666	106.79	28.4666	-80.6089	0	0	--		28.3129	79	28.3129	76.82	28.3129	-111.361	0	0
28.36	107	28.36	158	28.36	237	28.36	304		28.4865	107	28.4865	106.36	28.4865	-88.179	0	0	--		28.3328	73	28.3328	76.8	28.3328	-117.341	0	0
28.38	99	28.38	176	28.38	267	28.38	350		28.5065	99	28.5065	109.14	28.5065	-98.9589	0	0	--		28.3527	82	28.3527	76.78	28.3527	-108.321	0	0
28.4	103	28.4	188	28.4	275	28.4	373		28.5265	103	28.5265	108.75	28.5265	-94.5689	0	0	--		28.3726	82	28.3726	76.77	28.3726	-108.311	0	0
28.42	109	28.42	212	28.42	279	28.42	435		28.5465	109	28.5465	108.36	28.5465	-88.179	0	0	--		28.3926	77	28.3926	76.76	28.3926	-113.301	0	0
28.44	106	28.44	228	28.44	324	28.44	534		28.5665	106	28.5665	107.98	28.5665	-90.799	0	0	--		28.4125	79	28.4125	76.76	28.4125	-111.301	0	0
28.46	100	28.46	231	28.46	386	28.46	628		28.5865	100	28.5865	107.59	28.5865	-96.4089	0	0	--		28.4324	70	28.4324	76.76	28.4324	-120.301	0	0
28.48	104	28.48	244	28.48	443	28.48	665		28.6065	104	28.6065	107.2	28.6065	-92.0189	0	0	--		28.4523	83	28.4523	76.77	28.4523	-107.311	0	0
28.5	107	28.5	271	28.5	466	28.5	733		28.6265	107	28.6265	106.82	28.6265	-88.6389	0	0	--		28.4723	74	28.4723	76.77	28.4723	-116.311	0	0
28.52	103	28.52	315	28.52	508	28.52	798		28.6465	103	28.6465	106.43	28.6465	-92.2489	0	0	--		28.4922	84	28.4922	76.79	28.4922	-106.331	0	0
28.54	108	28.54	350	28.54	557	28.54	810		28.6665	108	28.6665	106.05	28.6665	-86.8689	0	0	--		28.5121	74	28.5121	76.8	28.5121	-116.341	0	0
28.56	109	28.56	382	28.56	551	28.56	784		28.6865	109	28.6865	105.67	28.6865	-85.4889	0	0	--		28.532	76	28.532	76.83	28.532	-114.371	0	0
28.58	114	28.58	406	28.58	538	28.58	798		28.7065	114	28.7065	105.29	28.7065	-80.1089	0	0	--		28.552	78	28.552	76.85	28.552	-112.391	0	0
28.6	117	28.6	433	28.6	561	28.6	769		28.7265	117	28.7265	104.92	28.7265	-76.7389	0	0	--		28.5719	80	28.5719	76.88	28.5719	-110.421	0	0
28.62	113	28.62	465	28.62	564	28.62	697		28.7465	113	28.7465	104.54	28.7465	-80.3589	0	0	--		28.5919	78	28.5919	76.92	28.5919	-112.461	0	0
28.64	102	28.64	467	28.64	519	28.64	638		28.7665	102	28.7665	104.17	28.7665	-90.9889	0	0	--		28.6118	82	28.6118	76.96	28.6118	-108.501	0	0
28.66	105	28.66	463	28.66	450	28.66	582		28.7865	105	28.7865	103.79	28.7865	-87.6089	0	0	--		28.6318	78	28.6318	77.01	28.6318	-112.551	0	0
28.68	118	28.68	441	28.68	405	28.68	499		28.8065	118	28.8065	103.42	28.8065	-74.2389	0	0	--		28.6517	71	28.6517	77.06	28.6517	-119.601	0	0
28.7	124	28.7	416	28.7	394	28.7	434		28.8265	124	28.8265	103.05	28.8265	-67.8689	0	0	--		28.6716	79	28.6716	77.12	28.6716	-111.661	0	0
28.72	111	28.72	386	28.72	370	28.72	373		28.8465	111	28.8465	102.68	28.8465	-80.4989	0	0	--		28.6915	73	28.6915	77.18	28.6915	-117.721	0	0
28.74	106	28.74	372	28.74	346	28.74	320		28.8665	106	28.8665	106.88	28.8665	-89.6988	0	0	--		28.7115	70	28.7115	77.25	28.7115	-120.791	0	0
28.76	111	28.76	342	28.76	314	28.76	283		28.8865	111	28.8865	106.59	28.8865	-84.4089	0	0	--		28.7314	83	28.7314	77.33	28.7314	-107.871	0	0
28.78	96	28.78	294	28.78	293	28.78	290		28.9065	96	28.9065	106.29	28.9065	-99.1089	0	0	--		28.7513	74	28.7513	77.41	28.7513	-116.951	0	0
28.8	96	28.8	275	28.8	280	28.8	278		28.9265	96	28.9265	106	28.9265	-98.8189	0	0	--		28.7713	84	28.7713	77.49	28.7713	-107.031	0	0
28.82	95	28.82	253	28.82	249	28.82	249		28.9465	95	28.9465	105.72	28.9465	-99.5389	0	0	--		28.7912	74	28.7912	77.59	28.7912	-117.131	0	0
28.84	90	28.84	229	28.84	226	28.84	263		28.9665	90	28.9665	105.44	28.9665	-104.259	0	0	--		28.8111	76	28.8111	77.69	28.8111	-115.231	0	0
28.86	102	28.86	229	28.86	209	28.86	244		28.9865	102	28.9865	105.16	28.9865	-91.9789	0	0	--		28.831	78	28.831	77.79	28.831	-113.331	0	0
28.88	108	28.88	214	28.88	215	28.88	238		29.0065	108	29.0065	104.88	29.0065	-85.6988	0	0	--		28.851	80	28.851	77.91	28.851	-111.451	0	0
28.9	97	28.9	179	28.9	206	28.9	237		29.0265	97	29.0265	104.61	29.0265	-96.429	0	0	--		28.8709	78	28.8709	78.03	28.8709	-113.571	0	0
28.92	93	28.92	161	28.92	189	28.92	224		29.0465	93	29.0465	104.35	29.0465	-100.169	0	0	--		28.8908	82	28.8908	78.16	28.8908	-109.701	0	0
28.94	108	28.94	143	28.94	192	28.94	205		29.0665	108	29.0665	104.09	29.0665	-84.9089	0	0	--		28.9107	78	28.9107	78.29	28.9107	-113.831	0	0
28.96	106	28.96	148	28.96	182	28.96	188		29.0865	106	29.0865	103.83	29.0865	-86.6489	0	0	--		28.9306	71	28.9306	78.44	28.9306	-120.981	0	0
28.98	97	28.98	162	28.98	174	28.98	185		29.1065	97	29.1065	103.58	29.1065	-95.3989	0	0	--		28.9506	79	28.9506	78.89	28.9506	-113.431	0	0
29	110	29	148	29	179	29	166		29.1265	110	29.1265	103.33	29.1265	-82.1489	0	0	--		28.9705	73	28.9705	79.34	28.9705	-119.881	0	0
29.02	111	29.02	130	29.02	180	29.02	173		29.1465	111	29.1465	103.47	29.1465	-81.2889	0	0	--		28.9904	82	28.9904	79.8	28.9904	-111.341	0	0
29.04	104	29.04	144	29.04	163	29.04	170		29.1665	104	29.1665	103.85	29.1665	-88.6689	0	0	--		29.0103	82	29.0103	80.28	29.0103	-111.821	0	0
29.06	113	29.06	140	29.06	158	29.06	163		29.1865	113	29.1865	104.23	29.1865	-80.049	0	0	--		29.0303	77	29.0303	80.76	29.0303	-117.301	0	0
29.08	107	29.08	130	29.08	175	29.08	172		29.2065	107	29.2065	104.62	29.2065	-86.4388	0	0	--		29.0502	79	29.0502	81.25	29.0502	-115.791	0	0
29.1	106	29.1	139	29.1	170	29.1	156		29.2264	106	29.2264	105.02	29.2264	-87.8389	0	0	--		29.0702	87	29.0702	81.75	29.0702	-108.291	0	0
29.12	112	29.12	149	29.12	157	29.12	133		29.2464	112	29.2464	105.42	29.2464	-82.2389	0	0	--		29.0902	85	29.0902	82.26	29.0902	-110.801	0	0
29.14	107	29.14	142	29.14	162	29.14	127		29.2664	107	29.2664	105.83	29.2664	-87.6489	0	0	--		29.1101	80	29.1101	82.78	29.1101	-116.321	0	0
29.16	113	29.16	134	29.16	156	29.16	155		29.2864	113	29.2864	106.24	29.2864	-82.0588	0	0	--		29.13	78	29.13	83.32	29.13	-118.861	0	0
29.18	112	29.18	137	29.18	144	29.18	154		29.3064	112	29.3064	106.66	29.3064	-83.4789	0	0	--		29.1499	97	29.1499	83.86	29.1499	-100.401	0	0
29.2	111	29.2	132	29.2	142	29.2	133		29.3264	111	29.3264	107.08	29.3264	-84.8989	0	0	--		29.1699	100	29.1699	84.41	29.1699	-97.9509	0	0
29.22	103	29.22	140	29.22	146	29.22	140		29.3464	103	29.3464	107.52	29.3464	-93.3389	0	0	--		29.1898	80	29.1898	84.98	29.1898	-118.521	0	0
29.24	100	29.24	139	29.24	146	29.24	160		29.3664	100	29.3664	107.95	29.3664	-96.7689	0	0	--		29.2097	84	29.2097	85.56	29.2097	-115.101	0	0
29.26	110	29.26	136	29.26	149	29.26	158		29.3864	110	29.3864	108.4	29.3864	-87.2189	0	0	--		29.2296	99	29.2296	86.15	29.2296	-100.691	0	0
29.28	108	29.28	136	29.28	155	29.28	143		29.4064	108	29.4064	108.86	29.4064	-89.679	0	0	--		29.2496	87	29.2496	86.75	29.2496	-113.291	0	0
29.3	104	29.3	135	29.3	131	29.3	147		29.4264	104	29.4264	109.32	29.4264	-94.1389	0	0	--		29.2695	91	29.2695	87.37	29.2695	-109.911	0	0
29.32	110	29.32	142	29.32	117	29.32	140		29.4464	110	29.4464	109.79	29.4464	-88.6089	0	0	--		29.2894	96	29.2894	88	29.2894	-105.541	0	0
29.34	111	29.34	135	29.34	136	29.34	137		29.4664	111	29.4664	110.27	29.4664	-88.0889	0	0	--		29.3093	88	29.3093	88.65	29.3093	-114.191	0	0
29.36	103	29.36	115	29.36	151	29.36	148		29.4864	103	29.4864	110.75	29.4864	-96.5689	0	0	--		29.3293	97	29.3293	89.31	29.3293	-105.851	0	0
29.38	109	29.38	114	29.38	153	29.38	136		29.5064	109	29.5064	111.25	29.5064	-91.0689	0	0	--		29.3492	87	29.3492	89.98	29.3492	-116.521	0	0
29.4	107	29.4	120	29.4	152	29.4	132		29.5264	107	29.5264	111.76	29.5264	-93.5789	0	0	--		29.3691	85	29.3691	90.68	29.3691	-119.221	0	0
29.42	96	29.42	110	29.42	146	29.42	131		29.5464	96	29.5464	112.27	29.5464	-105.089	0	0	--		29.389	78	29.389	91.38	29.389	-126.921	0	0
29.44	107	29.44	116	29.44	131	29.44	119		29.5664	107	29.5664	112.8	29.5664	-94.6189	0	0	--		29.409	88	29.409	92.11	29.409	-117.651	0	0
29.46	123	29.46	126	29.46	123	29.46	114		29.5864	123	29.5864	113.27	29.5864	-79.0889	0	0	--		29.4289	97	29.4289	92.85	29.4289	-109.391	0	0
29.48	114	29.48	113	29.48	135	29.48	116		29.6064	114	29.6064	112.92	29.6064	-87.7389	0	0	--		29.4488	87	29.4488	93.61	29.4488	-120.151	0	0
29.5	113	29.5	114	29.5	145	29.5	130		29.6264	113	29.6264	112.58	29.6264	-88.3989	0	0	--		29.4687	85	29.4687	94.39	29.4687	-122.931	0	0
29.52	115	29.52	129	29.52	149	29.52	131		29.6464	115	29.6464	112.25	29.6464	-86.0689	0	0	--		29.4887	78	29.4887	95.19	29.4887	-130.731	0	0
29.54	114	29.54	124	29.54	133	29.54	128		29.6664	114	29.6664	115.27	29.6664	-90.0889	0	0	--		29.5086	97	29.5086	96.01	29.5086	-112.551	0	0
29.56	123	29.56	118	29.56	132	29.56	128		29.6864	123	29.6864	115.03	29.6864	-80.8489	0	0	--		29.5285	100	29.5285	96.85	29.5285	-110.391	0	0
29.58	122	29.58	107	29.58	151	29.58	135		29.7064	122	29.7064	114.81	29.7064	-81.6289	0	0	--		29.5484	80	29.5484	97.72	29.5484	-131.261	0	0
29.6	116	29.6	113	29.6	148	29.6	128		29.7264	116	29.7264	114.61	29.7264	-87.429	0	0	--		29.5684	84	29.5684	98.6	29.5684	-128.141	0	0
29.62	119	29.62	127	29.62	134	29.62	115		29.7464	119	29.7464	114.42	29.7464	-84.2389	0	0	--		29.5883	99	29.5883	99.52	29.5883	-114.061	0	0
29.64	126	29.64	120	29.64	128	29.64	123		29.7664	126	29.7664	114.25	29.7664	-77.0689	0	0	--		29.6083	87	29.6083	100.45	29.6083	-126.991	0	0
29.66	126	29.66	125	29.66	129	29.66	123		29.7864	126	29.7864	114.1	29.7864	-76.9189	0	0	--		29.6283	91	29.6283	101.41	29.6283	-123.951	0	0
29.68	115	29.68	125	29.68	128	29.68	120		29.8064	115	29.8064	113.97	29.8064	-87.7889	0	0	--		29.6482	88	29.6482	102.4	29.6482	-127.941	0	0
29.7	111	29.7	119	29.7	133	29.7	133		29.8264	111	29.8264	116.19	29.8264	-94.0089	0	0	--		29.6681	97	29.6681	103.42	29.6681	-119.961	0	0
29.72	110	29.72	120	29.72	130	29.72	136		29.8464	110	29.8464	116.15	29.8464	-94.9689	0	0	--		29.688	87	29.688	104.47	29.688	-131.011	0	0
29.74	116	29.74	121	29.74	133	29.74	119		29.8664	116	29.8664	116.12	29.8664	-88.9388	0	0	--		29.708	85	29.708	105.54	29.708	-134.081	0	0
29.76	127	29.76	121	29.76	142	29.76	115		29.8864	127	29.8864	116.13	29.8864	-77.9488	0	0	--		29.7279	78	29.7279	106.65	29.7279	-142.191	0	0
29.78	118	29.78	112	29.78	137	29.78	109		29.9064	118	29.9064	116.15	29.9064	-86.9689	0	0	--		29.7478	97	29.7478	107.8	29.7478	-124.341	0	0
29.8	126	29.8	110	29.8	120	29.8	108		29.9264	126	29.9264	116.21	29.9264	-79.0289	0	0	--		29.7677	100	29.7677	108.97	29.7677	-122.511	0	0
29.82	131	29.82	123	29.82	110	29.82	126		29.9464	131	29.9464	116.29	29.9464	-74.1089	0	0	--		29.7876	137	29.7876	110.19	29.7876	-86.7309	0	0
29.84	123	29.84	128	29.84	117	29.84	123		29.9664	123	29.9664	116.56	29.9664	-82.3789	0	0	--		29.8076	134	29.8076	111.44	29.8076	-90.9809	0	0
29.86	117	29.86	126	29.86	132	29.86	116		29.9864	117	29.9864	117.32	29.9864	-89.1389	0	0	--		29.8275	143	29.8275	112.74	29.8275	-83.2809	0	0
29.88	122	29.88	125	29.88	130	29.88	121		30.0064	122	30.0064	118.12	30.0064	-84.9388	0	0	--		29.8474	147	29.8474	114.08	29.8474	-80.6209	0	0
29.9	128	29.9	130	29.9	124	29.9	124		30.0264	128	30.0264	118.94	30.0264	-79.7589	0	0	--		29.8674	140	29.8674	115.46	29.8674	-89.0008	0	0
29.92	121	29.92	120	29.92	135	29.92	118		30.0464	121	30.0464	119.8	30.0464	-87.6189	0	0	--		29.8873	132	29.8873	116.89	29.8873	-98.4309	0	0
29.94	124	29.94	108	29.94	137	29.94	104		30.0663	124	30.0663	120.7	30.0663	-85.5189	0	0	--		29.9072	124	29.9072	118.37	29.9072	-107.911	0	0
29.96	131	29.96	114	29.96	134	29.96	108		30.0863	131	30.0863	121.64	30.0863	-79.4589	0	0	--		29.9271	132	29.9271	119.91	29.9271	-101.451	0	0
29.98	126	29.98	109	29.98	143	29.98	129		30.1063	126	30.1063	122.61	30.1063	-85.429	0	0	--		29.9471	136	29.9471	121.5	29.9471	-99.0409	0	0
30	119	30	116	30	147	30	125		30.1263	119	30.1263	123.63	30.1263	-93.4488	0	0	--		29.967	135	29.967	123.15	29.967	-101.691	0	0
30.02	123	30.02	123	30.02	140	30.02	109		30.1463	123	30.1463	124.69	30.1463	-90.5089	0	0	--		29.9869	146	29.9869	124.86	29.9869	-92.4009	0	0
30.04	129	30.04	121	30.04	132	30.04	116		30.1663	129	30.1663	125.79	30.1663	-85.6089	0	0	--		30.0068	157	30.0068	126.64	30.0068	-83.1809	0	0
30.06	144	30.06	129	30.06	124	30.06	128		30.1863	144	30.1863	126.95	30.1863	-71.7689	0	0	--		30.0268	149	30.0268	128.5	30.0268	-93.0409	0	0
30.08	133	30.08	123	30.08	132	30.08	127		30.2063	133	30.2063	128.15	30.2063	-83.9689	0	0	--		30.0467	140	30.0467	130.42	30.0467	-103.961	0	0
30.1	126	30.1	122	30.1	136	30.1	133		30.2263	126	30.2263	129.42	30.2263	-92.2389	0	0	--		30.0666	140	30.0666	132.43	30.0666	-105.971	0	0
30.12	134	30.12	122	30.12	135	30.12	136		30.2463	134	30.2463	130.73	30.2463	-85.549	0	0	--		30.0866	134	30.0866	134.53	30.0866	-114.071	0	0
30.14	146	30.14	120	30.14	146	30.14	128		30.2663	146	30.2663	132.11	30.2663	-74.929	0	0	--		30.1066	147	30.1066	136.35	30.1066	-102.891	0	0
30.16	161	30.16	139	30.16	157	30.16	131		30.2863	161	30.2863	133.55	30.2863	-61.3689	0	0	--		30.1265	162	30.1265	138.26	30.1265	-89.8009	0	0
30.18	133	30.18	144	30.18	149	30.18	132		30.3063	133	30.3063	135.06	30.3063	-90.8789	0	0	--		30.1464	155	30.1464	140.28	30.1464	-98.8209	0	0
30.2	118	30.2	128	30.2	140	30.2	136		30.3263	118	30.3263	136.64	30.3263	-107.459	0	0	--		30.1663	147	30.1663	142.42	30.1663	-108.961	0	0
30.22	132	30.22	125	30.22	140	30.22	136		30.3463	132	30.3463	138.3	30.3463	-95.1189	0	0	--		30.1863	151	30.1863	144.68	30.1863	-107.221	0	0
30.24	122	30.24	126	30.24	134	30.24	134		30.3663	122	30.3663	140.03	30.3663	-106.849	0	0	--		30.2062	149	30.2062	147.08	30.2062	-111.621	0	0
30.26	130	30.26	134	30.26	147	30.26	128		30.3863	130	30.3863	141.85	30.3863	-100.669	0	0	--		30.2261	157	30.2261	149.62	30.2261	-106.161	0	0
30.28	148	30.28	131	30.28	162	30.28	118		30.4063	148	30.4063	143.76	30.4063	-84.5789	0	0	--		30.246	169	30.246	152.31	30.246	-96.8509	0	0
30.3	142	30.3	118	30.3	155	30.3	121		30.4263	142	30.4263	145.77	30.4263	-92.5889	0	0	--		30.266	154	30.266	155.17	30.266	-114.711	0	0
30.32	151	30.32	110	30.32	147	30.32	121		30.4463	151	30.4463	147.88	30.4463	-85.6988	0	0	--		30.2859	155	30.2859	158.21	30.2859	-116.751	0	0
30.34	150	30.34	109	30.34	151	30.34	131		30.4663	150	30.4663	150.09	30.4663	-88.9089	0	0	--		30.3058	173	30.3058	161.45	30.3058	-101.991	0	0
30.36	145	30.36	121	30.36	149	30.36	136		30.4863	145	30.4863	156.32	30.4863	-100.139	0	0	--		30.3257	163	30.3257	164.9	30.3257	-115.441	0	0
30.38	135	30.38	136	30.38	157	30.38	133		30.5063	135	30.5063	158.9	30.5063	-112.719	0	0	--		30.3457	157	30.3457	168.59	30.3457	-125.131	0	0
30.4	133	30.4	134	30.4	169	30.4	129		30.5263	133	30.5263	161.62	30.5263	-117.439	0	0	--		30.3656	173	30.3656	172.52	30.3656	-113.061	0	0
30.42	145	30.42	140	30.42	154	30.42	134		30.5463	145	30.5463	164.49	30.5463	-108.309	0	0	--		30.3855	184	30.3855	176.71	30.3855	-106.251	0	0
30.44	152	30.44	142	30.44	155	30.44	133		30.5663	152	30.5663	167.51	30.5663	-104.329	0	0	--		30.4055	178	30.4055	181.21	30.4055	-116.751	0	0
30.46	157	30.46	125	30.46	173	30.46	132		30.5863	157	30.5863	170.71	30.5863	-102.529	0	0	--		30.4254	182	30.4254	186.02	30.4254	-117.561	0	0
30.48	152	30.48	136	30.48	163	30.48	142		30.6063	152	30.6063	174.08	30.6063	-110.899	0	0	--		30.4453	192	30.4453	191.17	30.4453	-112.711	0	0
30.5	161	30.5	149	30.5	157	30.5	145		30.6263	161	30.6263	177.64	30.6263	-105.459	0	0	--		30.4652	202	30.4652	196.7	30.4652	-108.241	0	0
30.52	168	30.52	139	30.52	173	30.52	140		30.6463	168	30.6463	184.16	30.6463	-104.979	0	0	--		30.4852	203	30.4852	202.63	30.4852	-113.171	0	0
30.54	175	30.54	143	30.54	184	30.54	142		30.6663	175	30.6663	188.25	30.6663	-102.069	0	0	--		30.5051	204	30.5051	209	30.5051	-118.541	0	0
30.56	178	30.56	150	30.56	178	30.56	135		30.6863	178	30.6863	192.58	30.6863	-103.399	0	0	--		30.525	225	30.525	215.85	30.525	-104.391	0	0
30.58	185	30.58	144	30.58	182	30.58	142		30.7063	185	30.7063	197.18	30.7063	-100.999	0	0	--		30.545	234	30.545	223.68	30.545	-103.221	0	0
30.6	185	30.6	148	30.6	192	30.6	152		30.7263	185	30.7263	202.07	30.7263	-105.889	0	0	--		30.5648	208	30.5648	231.62	30.5648	-137.161	0	0
30.62	205	30.62	153	30.62	202	30.62	144		30.7463	205	30.7463	207.26	30.7463	-91.0789	0	0	--		30.5849	211	30.5849	240.17	30.5849	-142.711	0	0
30.64	194	30.64	155	30.64	203	30.64	149		30.7662	194	30.7662	212.79	30.7662	-107.609	0	0	--		30.6048	225	30.6048	249.38	30.6048	-137.921	0	0
30.66	199	30.66	153	30.66	204	30.66	144		30.7862	199	30.7862	218.68	30.7862	-108.499	0	0	--		30.6247	231	30.6247	259.32	30.6247	-141.861	0	0
30.68	233	30.68	170	30.68	225	30.68	142		30.8062	233	30.8062	224.97	30.8062	-80.7889	0	0	--		30.6446	230	30.6446	270.05	30.6446	-153.591	0	0
30.7	232	30.7	185	30.7	234	30.7	157		30.8263	232	30.8263	231.68	30.8263	-88.4989	0	0	--		30.6646	248	30.6646	281.65	30.6646	-147.191	0	0
30.72	226	30.72	178	30.72	208	30.72	175		30.8462	226	30.8462	238.86	30.8462	-101.679	0	0	--		30.6845	265	30.6845	294.2	30.6845	-142.741	0	0
30.74	238	30.74	190	30.74	211	30.74	176		30.8662	238	30.8662	246.54	30.8662	-97.3589	0	0	--		30.7044	272	30.7044	307.77	30.7044	-149.311	0	0
30.76	243	30.76	195	30.76	225	30.76	168		30.8862	243	30.8862	254.79	30.8862	-100.609	0	0	--		30.7244	287	30.7244	322.49	30.7244	-149.031	0	0
30.78	252	30.78	194	30.78	231	30.78	185		30.9062	252	30.9062	263.64	30.9062	-100.459	0	0	--		30.7443	290	30.7443	338.44	30.7443	-161.981	0	0
30.8	275	30.8	201	30.8	230	30.8	196		30.9262	275	30.9262	273.16	30.9262	-86.9789	0	0	--		30.7642	317	30.7642	355.78	30.7642	-152.321	0	0
30.82	290	30.82	203	30.82	248	30.82	203		30.9462	290	30.9462	283.41	30.9462	-82.2289	0	0	--		30.7841	351	30.7841	374.62	30.7841	-137.161	0	0
30.84	301	30.84	209	30.84	265	30.84	201		30.9662	301	30.9662	294.46	30.9662	-82.2789	0	0	--		30.8041	339	30.8041	395.15	30.8041	-169.691	0	0
30.86	322	30.86	208	30.86	272	30.86	198		30.9862	322	30.9862	306.4	30.9862	-73.2189	0	0	--		30.824	358	30.824	417.52	30.824	-173.061	0	0
30.88	333	30.88	213	30.88	287	30.88	198		31.0062	333	31.0062	319.32	31.0062	-75.1389	0	0	--		30.8439	403	30.8439	441.96	30.8439	-152.501	0	0
30.9	361	30.9	229	30.9	290	30.9	206		31.0262	361	31.0262	333.32	31.0262	-61.1389	0	0	--		30.8638	447	30.8638	468.68	30.8638	-135.221	0	0
30.92	399	30.92	247	30.92	317	30.92	221		31.0462	399	31.0462	348.51	31.0462	-38.3289	0	0	--		30.8838	481	30.8838	497.93	30.8838	-130.471	0	0
30.94	413	30.94	272	30.94	351	30.94	235		31.0662	413	31.0662	365.01	31.0662	-40.8289	0	0	--		30.9037	497	30.9037	530.02	30.9037	-146.561	0	0
30.96	427	30.96	279	30.96	339	30.96	254		31.0862	427	31.0862	382.98	31.0862	-44.799	0	0	--		30.9236	517	30.9236	565.23	30.9236	-161.771	0	0
30.98	453	30.98	290	30.98	358	30.98	261		31.1062	453	31.1062	402.57	31.1062	-38.3889	0	0	--		30.9435	545	30.9435	603.95	30.9435	-172.491	0	0
31	509	31	305	31	403	31	259		31.1262	509	31.1262	423.96	31.1262	-3.77893	0	0	--		30.9635	594	30.9635	646.51	30.9635	-166.051	0	0
31.02	580	31.02	311	31.02	447	31.02	272		31.1462	580	31.1462	447.36	31.1462	43.8212	0	0	--		30.9834	653	30.9834	693.4	30.9834	-153.941	0	0
31.04	632	31.04	349	31.04	481	31.04	311		31.1662	632	31.1662	473	31.1662	70.1811	0	0	--		31.0033	688	31.0033	744.99	31.0033	-170.531	0	0
31.06	618	31.06	374	31.06	497	31.06	321		31.1862	618	31.1862	501.14	31.1862	28.0411	0	0	--		31.0232	771	31.0232	801.82	31.0232	-144.361	0	0
31.08	666	31.08	401	31.08	517	31.08	331		31.2062	666	31.2062	532.1	31.2062	45.0812	0	0	--		31.0433	868	31.0433	864.37	31.0433	-109.911	0	0
31.1	702	31.1	439	31.1	545	31.1	353		31.2262	702	31.2262	566.27	31.2262	46.9111	0	0	--		31.0632	913	31.0632	933.1	31.0632	-133.641	0	0
31.12	746	31.12	469	31.12	594	31.12	376		31.2462	746	31.2462	604.1	31.2462	53.0812	0	0	--		31.0831	990	31.0831	1008.6	31.0831	-132.141	0	0
31.14	826	31.14	510	31.14	653	31.14	408		31.2662	826	31.2662	646.21	31.2662	90.9711	0	0	--		31.103	1098	31.103	1091.28	31.103	-106.821	0	0
31.16	898	31.16	536	31.16	688	31.16	425		31.2862	898	31.2862	693.38	31.2862	115.801	0	0	--		31.123	1221	31.123	1181.69	31.123	-74.2308	0	0
31.18	954	31.18	552	31.18	771	31.18	458		31.3062	954	31.3062	746.67	31.3062	118.511	0	0	--		31.1429	1291	31.1429	1280.11	31.1429	-102.651	0	0
31.2	989	31.2	633	31.2	868	31.2	515		31.3262	989	31.3262	807.43	31.3262	92.7511	0	0	--		31.1628	1428	31.1628	1386.95	31.1628	-72.4908	0	0
31.22	1062	31.22	671	31.22	913	31.22	574		31.3462	1062	31.3462	877.49	31.3462	95.6912	0	0	--		31.1827	1540	31.1827	1502.29	31.1827	-75.8309	0	0
31.24	1093	31.24	712	31.24	990	31.24	636		31.3662	1093	31.3662	959.09	31.3662	45.0911	0	0	--		31.2027	1663	31.2027	1626.04	31.2027	-76.5809	0	0
31.26	1195	31.26	802	31.26	1098	31.26	685		31.3862	1195	31.3862	1054.96	31.3862	51.2212	0	0	--		31.2226	1848	31.2226	1758.01	31.2226	-23.5509	0	0
31.28	1308	31.28	895	31.28	1221	31.28	721		31.4062	1308	31.4062	1168.21	31.4062	50.9712	0	0	--		31.2425	1950	31.2425	1897.43	31.2425	-60.971	0	0
31.3	1417	31.3	984	31.3	1291	31.3	799		31.4262	1417	31.4262	1302.14	31.4262	26.0411	0	0	--		31.2625	2067	31.2625	2043.4	31.2625	-89.9409	0	0
31.32	1574	31.32	1059	31.32	1428	31.32	870		31.4462	1574	31.4462	1459.91	31.4462	25.2711	0	0	--		31.2824	2234	31.2824	2194.21	31.2824	-73.7508	0	0
31.34	1734	31.34	1155	31.34	1540	31.34	935		31.4662	1734	31.4662	1644.15	31.4662	1.03113	0	0	--		31.3023	2345	31.3023	2347.82	31.3023	-116.361	0	0
31.36	1883	31.36	1265	31.36	1663	31.36	1047		31.4862	1883	31.4862	1856.57	31.4862	-62.3888	0	0	--		31.3222	2493	31.3222	2501.21	31.3222	-121.751	0	0
31.38	2084	31.38	1384	31.38	1848	31.38	1162		31.5062	2084	31.5062	2097.59	31.5062	-102.409	0	0	--		31.3422	2614	31.3422	2650.8	31.3422	-150.341	0	0
31.4	2308	31.4	1490	31.4	1950	31.4	1290		31.5262	2308	31.5262	2365.89	31.5262	-146.709	0	0	--		31.3621	2783	31.3621	2791.8	31.3621	-122.341	0	0
31.42	2559	31.42	1700	31.42	2067	31.42	1456		31.5462	2559	31.5462	2658.06	31.5462	-187.879	0	0	--		31.382	2915	31.382	2919.11	31.382	-117.651	0	0
31.44	2850	31.44	1930	31.44	2234	31.44	1658		31.5662	2850	31.5662	2967.84	31.5662	-206.659	0	0	--		31.4019	2935	31.4019	3026.54	31.4019	-205.081	0	0
31.46	3148	31.46	2196	31.46	2345	31.46	1826		31.5861	3148	31.5861	3285.45	31.5861	-226.269	0	0	--		31.4218	2978	31.4218	3107.22	31.4218	-242.761	0	0
31.48	3469	31.48	2440	31.48	2493	31.48	2017		31.6061	3469	31.6061	3597.83	31.6061	-217.649	0	0	--		31.4418	3060	31.4418	3154.9	31.4418	-208.441	0	0
31.5	3802	31.5	2601	31.5	2614	31.5	2263		31.6261	3802	31.6261	3891.81	31.6261	-178.629	0	0	--		31.4617	3096	31.4617	3163.19	31.4617	-180.731	0	0
31.52	4023	31.52	2802	31.52	2783	31.52	2545		31.6461	4023	31.6461	4158.66	31.6461	-224.479	0	0	--		31.4816	3010	31.4816	3127.19	31.4816	-230.731	0	0
31.54	4214	31.54	3065	31.54	2915	31.54	2826		31.6661	4214	31.6661	4391.95	31.6661	-266.769	0	0	--		31.5015	2934	31.5015	3044.07	31.5015	-223.611	0	0
31.56	4360	31.56	3211	31.56	2935	31.56	3095		31.6861	4360	31.6861	4570.85	31.6861	-299.669	0	0	--		31.5215	2913	31.5215	2913.7	31.5215	-114.241	0	0
31.58	4371	31.58	3340	31.58	2978	31.58	3297		31.7061	4371	31.7061	4644.42	31.7061	-362.239	0	0	--		31.5415	2752	31.5415	2739.49	31.5415	-101.031	0	0
31.6	4361	31.6	3386	31.6	3060	31.6	3380		31.7261	4361	31.7261	4565.59	31.7261	-293.409	0	0	--		31.5614	2551	31.5614	2528.6	31.5614	-91.141	0	0
31.62	4317	31.62	3389	31.62	3096	31.62	3448		31.7461	4317	31.7461	4356.06	31.7461	-127.879	0	0	--		31.5814	2337	31.5814	2291.29	31.5814	-67.8309	0	0
31.64	4183	31.64	3346	31.64	3010	31.64	3457		31.7661	4183	31.7661	4089.59	31.7661	4.59106	0	0	--		31.6013	2142	31.6013	2040.83	31.6013	-12.3709	0	0
31.66	4089	31.66	3229	31.66	2934	31.66	3414		31.7861	4089	31.7861	3825.29	31.7861	174.891	0	0	--		31.6212	1840	31.6212	1791.21	31.6212	-64.7508	0	0
31.68	3866	31.68	3111	31.68	2913	31.68	3279		31.8061	3866	31.8061	3588.18	31.8061	189.001	0	0	--		31.6411	1602	31.6411	1556.25	31.6411	-67.7909	0	0
31.7	3581	31.7	3018	31.7	2752	31.7	3089		31.8261	3581	31.8261	3376.81	31.8261	115.371	0	0	--		31.6611	1386	31.6611	1346.7	31.6611	-74.2408	0	0
31.72	3377	31.72	2929	31.72	2551	31.72	2972		31.8461	3377	31.8461	3162.04	31.8461	126.141	0	0	--		31.681	1214	31.681	1169.31	31.681	-68.8509	0	0
31.74	3091	31.74	2784	31.74	2337	31.74	2824		31.8661	3091	31.8661	2897.31	31.8661	104.871	0	0	--		31.7009	1055	31.7009	1031.39	31.7009	-89.9309	0	0
31.76	2755	31.76	2566	31.76	2142	31.76	2652		31.8861	2755	31.8861	2565.83	31.8861	100.351	0	0	--		31.7208	929	31.7208	918.74	31.7208	-103.281	0	0
31.78	2308	31.78	2322	31.78	1840	31.78	2435		31.9061	2308	31.9061	2205.27	31.9061	13.9111	0	0	--		31.7408	806	31.7408	819.74	31.7408	-127.281	0	0
31.8	1941	31.8	2008	31.8	1602	31.8	2166		31.9261	1941	31.9261	1865.34	31.9261	-13.1588	0	0	--		31.7607	688	31.7607	734.71	31.7607	-160.251	0	0
31.82	1606	31.82	1699	31.82	1386	31.82	1854		31.9461	1606	31.9461	1572.69	31.9461	-55.5088	0	0	--		31.7806	594	31.7806	664.64	31.7806	-184.181	0	0
31.84	1329	31.84	1375	31.84	1214	31.84	1603		31.9661	1329	31.9661	1332.98	31.9661	-92.7988	0	0	--		31.8005	538	31.8005	602.56	31.8005	-178.101	0	0
31.86	1100	31.86	1147	31.86	1055	31.86	1374		31.9861	1100	31.9861	1141.89	31.9861	-130.709	0	0	--		31.8205	539	31.8205	547.48	31.8205	-122.021	0	0
31.88	904	31.88	964	31.88	929	31.88	1135		32.0061	904	32.0061	991.49	32.0061	-176.309	0	0	--		31.8404	486	31.8404	498.85	31.8404	-126.391	0	0
31.9	748	31.9	766	31.9	806	31.9	951		32.0261	748	32.0261	873.35	32.0261	-214.169	0	0	--		31.8603	429	31.8603	456.2	31.8603	-140.741	0	0
31.92	675	31.92	637	31.92	688	31.92	786		32.0461	675	32.0461	779.82	32.0461	-193.639	0	0	--		31.8802	426	31.8802	430.05	31.8802	-117.591	0	0
31.94	599	31.94	531	31.94	594	31.94	648		32.0661	599	32.0661	704.63	32.0661	-194.449	0	0	--		31.9002	401	31.9002	418.22	31.9002	-130.761	0	0
31.96	538	31.96	468	31.96	538	31.96	540		32.0861	538	32.0861	643.02	32.0861	-193.839	0	0	--		31.9201	372	31.9201	403.83	31.9201	-145.371	0	0
31.98	506	31.98	437	31.98	539	31.98	495		32.1061	506	32.1061	591.53	32.1061	-174.349	0	0	--		31.94	341	31.94	379.22	31.94	-151.761	0	0
32	417	32	414	32	486	32	469		32.1261	417	32.1261	547.71	32.1261	-219.529	0	0	--		31.9599	316	31.9599	348.73	31.9599	-146.271	0	0
32.02	400	32.02	381	32.02	429	32.02	408		32.1461	400	32.1461	509.84	32.1461	-198.659	0	0	--		31.9799	311	31.9799	314.14	31.9799	-116.681	0	0
32.04	419	32.04	356	32.04	426	32.04	376		32.1661	419	32.1661	476.66	32.1661	-146.479	0	0	--		31.9998	295	31.9998	283.02	31.9998	-101.561	0	0
32.06	374	32.06	307	32.06	401	32.06	344		32.1861	374	32.1861	447.32	32.1861	-162.139	0	0	--		32.0197	295	32.0197	262.04	32.0197	-80.5809	0	0
32.08	336	32.08	310	32.08	372	32.08	327		32.2061	336	32.2061	421.13	32.2061	-173.949	0	0	--		32.0397	272	32.0397	254.03	32.0397	-95.5709	0	0
32.1	306	32.1	309	32.1	341	32.1	312		32.2261	306	32.2261	397.62	32.2261	-180.439	0	0	--		32.0596	265	32.0596	256.48	32.0596	-105.021	0	0
32.12	312	32.12	284	32.12	316	32.12	320		32.2461	312	32.2461	376.39	32.2461	-153.209	0	0	--		32.0795	253	32.0795	262.17	32.0795	-122.711	0	0
32.14	300	32.14	263	32.14	311	32.14	280		32.266	300	32.266	357.14	32.266	-145.959	0	0	--		32.0995	242	32.0995	261	32.0995	-132.541	0	0
32.16	282	32.16	270	32.16	295	32.16	256		32.2861	282	32.2861	339.63	32.2861	-146.449	0	0	--		32.1194	215	32.1194	242.68	32.1194	-141.221	0	0
32.18	278	32.18	237	32.18	295	32.18	247		32.306	278	32.306	323.64	32.306	-134.459	0	0	--		32.1394	232	32.1394	218.23	32.1394	-99.7709	0	0
32.2	246	32.2	232	32.2	272	32.2	240		32.3261	246	32.3261	309.01	32.3261	-151.829	0	0	--		32.1593	234	32.1593	216.29	32.1593	-95.8309	0	0
32.22	235	32.22	221	32.22	265	32.22	229		32.346	235	32.346	295.57	32.346	-149.389	0	0	--		32.1792	224	32.1792	211.1	32.1792	-100.641	0	0
32.24	239	32.24	213	32.24	253	32.24	224		32.366	239	32.366	283.21	32.366	-133.029	0	0	--		32.1991	222	32.1991	200.44	32.1991	-91.9809	0	0
32.26	246	32.26	218	32.26	242	32.26	211		32.386	246	32.386	271.81	32.386	-114.629	0	0	--		32.2191	226	32.2191	193.72	32.2191	-81.2609	0	0
32.28	218	32.28	206	32.28	215	32.28	209		32.406	218	32.406	261.28	32.406	-132.099	0	0	--		32.239	208	32.239	189.7	32.239	-95.2409	0	0
32.3	239	32.3	199	32.3	232	32.3	202		32.426	239	32.426	251.51	32.426	-101.329	0	0	--		32.2589	194	32.2589	185.9	32.2589	-105.441	0	0
32.32	220	32.32	208	32.32	234	32.32	190		32.446	220	32.446	242.46	32.446	-111.279	0	0	--		32.2788	180	32.2788	182.28	32.2788	-115.821	0	0
32.34	208	32.34	193	32.34	224	32.34	185		32.466	208	32.466	234.03	32.466	-114.849	0	0	--		32.2988	169	32.2988	178.8	32.2988	-123.341	0	0
32.36	199	32.36	216	32.36	222	32.36	182		32.486	199	32.486	226.18	32.486	-115.999	0	0	--		32.3187	157	32.3187	175.43	32.3187	-131.971	0	0
32.38	201	32.38	177	32.38	226	32.38	180		32.506	201	32.506	218.86	32.506	-106.679	0	0	--		32.3386	168	32.3386	172.14	32.3386	-117.681	0	0
32.4	204	32.4	175	32.4	208	32.4	180		32.526	204	32.526	212.01	32.526	-96.8289	0	0	--		32.3586	183	32.3586	168.92	32.3586	-99.4609	0	0
32.42	187	32.42	181	32.42	194	32.42	184		32.546	187	32.546	205.6	32.546	-107.419	0	0	--		32.3785	178	32.3785	165.75	32.3785	-101.291	0	0
32.44	191	32.44	166	32.44	180	32.44	161		32.566	191	32.566	199.59	32.566	-97.4089	0	0	--		32.3984	165	32.3984	162.61	32.3984	-111.151	0	0
32.46	186	32.46	174	32.46	169	32.46	152		32.586	186	32.586	193.94	32.586	-96.7589	0	0	--		32.4183	164	32.4183	159.51	32.4183	-109.051	0	0
32.48	192	32.48	175	32.48	157	32.48	159		32.606	192	32.606	188.63	32.606	-85.4488	0	0	--		32.4383	151	32.4383	156.42	32.4383	-118.961	0	0
32.5	177	32.5	163	32.5	168	32.5	163		32.626	177	32.626	183.63	32.626	-95.4488	0	0	--		32.4582	162	32.4582	154.13	32.4582	-105.671	0	0
32.52	165	32.52	158	32.52	183	32.52	168		32.646	165	32.646	178.91	32.646	-102.729	0	0	--		32.4781	167	32.4781	151.84	32.4781	-98.3809	0	0
32.54	170	32.54	158	32.54	178	32.54	145		32.666	170	32.666	174.45	32.666	-93.2689	0	0	--		32.498	143	32.498	149.58	32.498	-120.121	0	0
32.56	158	32.56	155	32.56	165	32.56	145		32.686	158	32.686	170.24	32.686	-101.059	0	0	--		32.518	149	32.518	147.34	32.518	-111.881	0	0
32.58	145	32.58	158	32.58	164	32.58	153		32.706	145	32.706	166.25	32.706	-110.069	0	0	--		32.5379	144	32.5379	145.11	32.5379	-114.651	0	0
32.6	157	32.6	143	32.6	151	32.6	177		32.726	157	32.726	162.48	32.726	-94.299	0	0	--		32.5579	138	32.5579	142.91	32.5579	-118.451	0	0
32.62	162	32.62	139	32.62	162	32.62	167		32.746	162	32.746	158.89	32.746	-85.7089	0	0	--		32.5778	138	32.5778	140.73	32.5778	-116.271	0	0
32.64	169	32.64	155	32.64	167	32.64	150		32.766	169	32.766	155.49	32.766	-75.309	0	0	--		32.5978	136	32.5978	138.58	32.5978	-116.121	0	0
32.66	168	32.66	152	32.66	143	32.66	141		32.786	168	32.786	152.25	32.786	-73.0689	0	0	--		32.6177	136	32.6177	136.45	32.6177	-113.991	0	0
32.68	166	32.68	127	32.68	149	32.68	156		32.806	166	32.806	149.18	32.806	-71.9989	0	0	--		32.6376	140	32.6376	134.37	32.6376	-107.911	0	0
32.7	160	32.7	121	32.7	144	32.7	145		32.826	160	32.826	146.24	32.826	-75.059	0	0	--		32.6575	120	32.6575	132.32	32.6575	-125.861	0	0
32.72	164	32.72	139	32.72	138	32.72	139		32.846	164	32.846	143.45	32.846	-68.2689	0	0	--		32.6775	144	32.6775	130.3	32.6775	-99.8409	0	0
32.74	151	32.74	133	32.74	138	32.74	142		32.866	151	32.866	140.78	32.866	-78.5989	0	0	--		32.6974	132	32.6974	128.34	32.6974	-109.881	0	0
32.76	139	32.76	134	32.76	136	32.76	135		32.886	139	32.886	138.24	32.886	-88.059	0	0	--		32.7173	125	32.7173	126.41	32.7173	-114.951	0	0
32.78	145	32.78	127	32.78	136	32.78	133		32.906	145	32.906	135.8	32.906	-79.6189	0	0	--		32.7372	128	32.7372	124.54	32.7372	-110.081	0	0
32.8	135	32.8	115	32.8	140	32.8	127		32.926	135	32.926	133.48	32.926	-87.299	0	0	--		32.7572	130	32.7572	122.71	32.7572	-106.251	0	0
32.82	138	32.82	112	32.82	120	32.82	127		32.946	138	32.946	131.25	32.946	-82.0689	0	0	--		32.7771	123	32.7771	120.93	32.7771	-111.471	0	0
32.84	137	32.84	132	32.84	144	32.84	131		32.966	137	32.966	125.39	32.966	-77.2089	0	0	--		32.797	130	32.797	119.21	32.797	-102.751	0	0
32.86	131	32.86	132	32.86	132	32.86	111		32.986	131	32.986	123.46	32.986	-81.2789	0	0	--		32.8169	129	32.8169	117.53	32.8169	-102.071	0	0
32.88	114	32.88	135	32.88	125	32.88	122		33.0059	114	33.0059	121.61	33.0059	-96.429	0	0	--		32.8369	126	32.8369	115.92	32.8369	-103.461	0	0
32.9	124	32.9	129	32.9	128	32.9	119		33.026	124	33.026	119.83	33.026	-84.6489	0	0	--		32.8568	125	32.8568	114.35	32.8568	-102.891	0	0
32.92	136	32.92	117	32.92	130	32.92	102		33.0459	136	33.0459	118.12	33.0459	-70.9388	0	0	--		32.8767	115	32.8767	115.36	32.8767	-113.901	0	0
32.94	113	32.94	116	32.94	123	32.94	113		33.0659	113	33.0659	116.48	33.0659	-92.299	0	0	--		32.8967	110	32.8967	116.79	32.8967	-120.331	0	0
32.96	113	32.96	127	32.96	130	32.96	135		33.0859	113	33.0859	114.9	33.0859	-90.7189	0	0	--		32.9166	107	32.9166	117.58	32.9166	-124.121	0	0
32.98	128	32.98	114	32.98	129	32.98	122		33.1059	128	33.1059	110.75	33.1059	-71.5689	0	0	--		32.9365	116	32.9365	117.91	32.9365	-115.451	0	0
33	134	33	124	33	126	33	125		33.1259	134	33.1259	109.37	33.1259	-64.1888	0	0	--		32.9564	107	32.9564	118.61	32.9564	-125.151	0	0
33.02	135	33.02	107	33.02	125	33.02	102		33.1459	135	33.1459	108.04	33.1459	-61.8589	0	0	--		32.9763	110	32.9763	118.81	32.9763	-122.351	0	0
33.04	125	33.04	100	33.04	115	33.04	101		33.1659	125	33.1659	106.75	33.1659	-70.5689	0	0	--		32.9963	122	32.9963	118.62	32.9963	-110.161	0	0
33.06	115	33.06	104	33.06	110	33.06	109		33.1859	115	33.1859	105.51	33.1859	-79.3289	0	0	--		33.0162	124	33.0162	118.13	33.0162	-107.671	0	0
33.08	110	33.08	102	33.08	107	33.08	104		33.2059	110	33.2059	104.31	33.2059	-83.1289	0	0	--		33.0361	112	33.0361	117.42	33.0361	-118.961	0	0
33.1	103	33.1	96	33.1	116	33.1	117		33.2259	103	33.2259	103.15	33.2259	-88.9689	0	0	--		33.056	99	33.056	116.56	33.056	-131.101	0	0
33.12	115	33.12	107	33.12	107	33.12	118		33.2459	115	33.2459	102.02	33.2459	-75.8389	0	0	--		33.0761	107	33.0761	115.58	33.0761	-122.121	0	0
33.14	111	33.14	109	33.14	110	33.14	108		33.2659	111	33.2659	100.94	33.2659	-78.7589	0	0	--		33.096	94	33.096	114.54	33.096	-134.081	0	0
33.16	100	33.16	104	33.16	122	33.16	112		33.2859	100	33.2859	99.88	33.2859	-88.6988	0	0	--		33.1159	114	33.1159	113.46	33.1159	-113.001	0	0
33.18	102	33.18	102	33.18	124	33.18	116		33.3059	102	33.3059	99.25	33.3059	-86.0689	0	0	--		33.1358	112	33.1358	112.36	33.1358	-113.901	0	0
33.2	119	33.2	98	33.2	112	33.2	107		33.3259	119	33.3259	99.34	33.3259	-69.1589	0	0	--		33.1558	119	33.1558	111.26	33.1558	-105.801	0	0
33.22	121	33.22	98	33.22	99	33.22	104		33.3459	121	33.3459	99.46	33.3459	-67.2789	0	0	--		33.1757	91	33.1757	110.18	33.1757	-132.721	0	0
33.24	117	33.24	99	33.24	107	33.24	104		33.3659	117	33.3659	99.61	33.3659	-71.429	0	0	--		33.1956	95	33.1956	109.11	33.1956	-127.651	0	0
33.26	118	33.26	93	33.26	94	33.26	106		33.3859	118	33.3859	99.79	33.3859	-70.6089	0	0	--		33.2156	97	33.2156	108.08	33.2156	-124.621	0	0
33.28	117	33.28	98	33.28	114	33.28	106		33.4059	117	33.4059	99.99	33.4059	-71.8088	0	0	--		33.2355	96	33.2355	107.09	33.2355	-124.631	0	0
33.3	111	33.3	91	33.3	112	33.3	100		33.4259	111	33.4259	100.22	33.4259	-78.0389	0	0	--		33.2554	91	33.2554	106.13	33.2554	-128.671	0	0
33.32	101	33.32	92	33.32	119	33.32	95		33.4459	101	33.4459	100.47	33.4459	-88.2889	0	0	--		33.2753	91	33.2753	105.21	33.2753	-127.751	0	0
33.34	110	33.34	84	33.34	91	33.34	105		33.4659	110	33.4659	100.75	33.4659	-79.5689	0	0	--		33.2953	97	33.2953	104.34	33.2953	-120.881	0	0
33.36	107	33.36	107	33.36	95	33.36	98		33.4859	107	33.4859	101.05	33.4859	-82.8689	0	0	--		33.3152	101	33.3152	103.5	33.3152	-116.041	0	0
33.38	95	33.38	94	33.38	97	33.38	96		33.5059	95	33.5059	101.37	33.5059	-95.1888	0	0	--		33.3351	109	33.3351	102.7	33.3351	-107.241	0	0
33.4	106	33.4	92	33.4	96	33.4	95		33.5259	106	33.5259	101.71	33.5259	-84.5289	0	0	--		33.355	98	33.355	101.95	33.355	-117.491	0	0
33.42	99	33.42	98	33.42	91	33.42	97		33.5459	99	33.5459	102.06	33.5459	-91.8789	0	0	--		33.375	90	33.375	101.23	33.375	-124.771	0	0
33.44	108	33.44	97	33.44	91	33.44	98		33.5659	108	33.5659	102.44	33.5659	-83.2589	0	0	--		33.3949	86	33.3949	100.55	33.3949	-128.091	0	0
33.46	106	33.46	89	33.46	97	33.46	103		33.5859	106	33.5859	102.84	33.5859	-85.6589	0	0	--		33.4148	91	33.4148	99.67	33.4148	-122.211	0	0
33.48	105	33.48	93	33.48	101	33.48	101		33.6059	105	33.6059	103.25	33.6059	-87.0689	0	0	--		33.4347	99	33.4347	98.94	33.4347	-113.481	0	0
33.5	103	33.5	85	33.5	109	33.5	91		33.6259	103	33.6259	100.43	33.6259	-86.2489	0	0	--		33.4547	87	33.4547	98.14	33.4547	-124.681	0	0
33.52	104	33.52	95	33.52	98	33.52	90		33.6459	104	33.6459	100.94	33.6459	-85.7589	0	0	--		33.4746	100	33.4746	97.36	33.4746	-110.901	0	0
33.54	90	33.54	94	33.54	90	33.54	84		33.6659	90	33.6659	101.46	33.6659	-100.279	0	0	--		33.4945	100	33.4945	96.62	33.4945	-110.161	0	0
33.56	97	33.56	96	33.56	86	33.56	87		33.6859	97	33.6859	101.99	33.6859	-93.8088	0	0	--		33.5144	92	33.5144	95.9	33.5144	-117.441	0	0
33.58	110	33.58	79	33.58	91	33.58	94		33.7058	110	33.7058	102.54	33.7058	-81.3589	0	0	--		33.5344	92	33.5344	95.31	33.5344	-116.851	0	0
33.6	109	33.6	89	33.6	99	33.6	90		33.7259	109	33.7259	103.1	33.7259	-82.9189	0	0	--		33.5543	98	33.5543	94.65	33.5543	-110.191	0	0
33.62	96	33.62	81	33.62	87	33.62	108		33.7458	96	33.7458	103.67	33.7458	-96.4889	0	0	--		33.5742	89	33.5742	94.03	33.5742	-118.571	0	0
33.64	96	33.64	92	33.64	100	33.64	93		33.7658	96	33.7658	101.16	33.7658	-93.9789	0	0	--		33.5941	88	33.5941	93.42	33.5941	-118.961	0	0
33.66	100	33.66	86	33.66	100	33.66	89		33.7858	100	33.7858	100.77	33.7858	-89.5889	0	0	--		33.6142	103	33.6142	92.85	33.6142	-103.391	0	0
33.68	113	33.68	80	33.68	92	33.68	82		33.8058	113	33.8058	100.38	33.8058	-76.1988	0	0	--		33.6341	94	33.6341	92.29	33.6341	-111.831	0	0
33.7	83	33.7	91	33.7	92	33.7	92		33.8258	83	33.8258	100	33.8258	-105.819	0	0	--		33.654	78	33.654	91.76	33.654	-127.301	0	0
33.72	94	33.72	95	33.72	98	33.72	91		33.8458	94	33.8458	99.64	33.8458	-94.4589	0	0	--		33.674	99	33.674	91.26	33.674	-105.801	0	0
33.74	98	33.74	83	33.74	89	33.74	100		33.8658	98	33.8658	99.28	33.8658	-90.0989	0	0	--		33.6939	98	33.6939	90.77	33.6939	-106.311	0	0
33.76	96	33.76	90	33.76	88	33.76	85		33.8858	96	33.8858	98.92	33.8858	-91.7389	0	0	--		33.7138	106	33.7138	90.3	33.7138	-97.8409	0	0
33.78	103	33.78	90	33.78	103	33.78	99		33.9058	103	33.9058	98.58	33.9058	-84.3989	0	0	--		33.7337	90	33.7337	89.86	33.7337	-113.401	0	0
33.8	106	33.8	76	33.8	94	33.8	88		33.9258	106	33.9258	98.24	33.9258	-81.0588	0	0	--		33.7537	91	33.7537	89.43	33.7537	-111.971	0	0
33.82	94	33.82	83	33.82	78	33.82	87		33.9458	94	33.9458	97.91	33.9458	-92.7289	0	0	--		33.7736	82	33.7736	89.03	33.7736	-120.571	0	0
33.84	97	33.84	78	33.84	99	33.84	96		33.9658	97	33.9658	97.58	33.9658	-89.3989	0	0	--		33.7935	93	33.7935	88.64	33.7935	-109.181	0	0
33.86	99	33.86	85	33.86	98	33.86	81		33.9858	99	33.9858	97.27	33.9858	-87.0889	0	0	--		33.8134	76	33.8134	88.26	33.8134	-125.801	0	0
33.88	94	33.88	84	33.88	106	33.88	96		34.0058	94	34.0058	96.96	34.0058	-91.7789	0	0	--		33.8333	86	33.8333	87.91	33.8333	-115.451	0	0
33.9	100	33.9	86	33.9	90	33.9	78		34.0258	100	34.0258	96.65	34.0258	-85.4689	0	0	--		33.8533	115	33.8533	87.57	33.8533	-86.1109	0	0
33.92	93	33.92	97	33.92	91	33.92	81		34.0458	93	34.0458	96.35	34.0458	-92.1689	0	0	--		33.8732	97	33.8732	87.24	33.8732	-103.781	0	0
33.94	91	33.94	84	33.94	82	33.94	101		34.0658	91	34.0658	96.06	34.0658	-93.8789	0	0	--		33.8931	105	33.8931	86.93	33.8931	-95.4709	0	0
33.96	93	33.96	71	33.96	93	33.96	92		34.0858	93	34.0858	95.77	34.0858	-91.5889	0	0	--		33.913	92	33.913	86.64	33.913	-108.181	0	0
33.98	96	33.98	76	33.98	76	33.98	91		34.1058	96	34.1058	95.48	34.1058	-88.299	0	0	--		33.933	93	33.933	86.36	33.933	-106.901	0	0
34	99	34	87	34	86	34	93		34.1258	99	34.1258	95.21	34.1258	-85.0289	0	0	--		33.9529	94	33.9529	86.09	33.9529	-105.631	0	0
34.02	105	34.02	82	34.02	115	34.02	90		34.1458	105	34.1458	94.93	34.1458	-78.7489	0	0	--		33.9728	91	33.9728	85.84	33.9728	-108.381	0	0
34.04	97	34.04	85	34.04	97	34.04	82		34.1658	97	34.1658	94.67	34.1658	-86.4889	0	0	--		33.9927	97	33.9927	85.6	33.9927	-102.141	0	0
34.06	101	34.06	66	34.06	105	34.06	84		34.1858	101	34.1858	94.4	34.1858	-82.2189	0	0	--		34.0127	90	34.0127	85.37	34.0127	-108.911	0	0
34.08	86	34.08	87	34.08	92	34.08	80		34.2058	86	34.2058	94.14	34.2058	-96.9589	0	0	--		34.0326	100	34.0326	85.15	34.0326	-98.6909	0	0
34.1	94	34.1	83	34.1	93	34.1	74		34.2258	94	34.2258	93.89	34.2258	-88.7089	0	0	--		34.0525	114	34.0525	84.95	34.0525	-84.4909	0	0
34.12	82	34.12	81	34.12	94	34.12	79		34.2458	82	34.2458	93.64	34.2458	-100.459	0	0	--		34.0725	94	34.0725	84.75	34.0725	-104.291	0	0
34.14	84	34.14	66	34.14	91	34.14	80		34.2658	84	34.2658	93.6	34.2658	-98.4189	0	0	--		34.0924	91	34.0924	84.57	34.0924	-107.111	0	0
34.16	87	34.16	67	34.16	97	34.16	90		34.2858	87	34.2858	89.07	34.2858	-90.8889	0	0	--		34.1123	92	34.1123	84.4	34.1123	-105.941	0	0
34.18	95	34.18	91	34.18	90	34.18	75		34.3058	95	34.3058	89.11	34.3058	-82.929	0	0	--		34.1322	69	34.1322	84.23	34.1322	-128.771	0	0
34.2	98	34.2	104	34.2	100	34.2	74		34.3258	98	34.3258	89.15	34.3258	-79.9689	0	0	--		34.1523	81	34.1523	84.08	34.1523	-116.621	0	0
34.22	88	34.22	104	34.22	114	34.22	84		34.3458	88	34.3458	89.19	34.3458	-90.0089	0	0	--		34.1722	75	34.1722	83.94	34.1722	-122.481	0	0
34.24	84	34.24	75	34.24	94	34.24	95		34.3658	84	34.3658	89.23	34.3658	-94.049	0	0	--		34.1921	78	34.1921	83.8	34.1921	-119.341	0	0
34.26	89	34.26	74	34.26	91	34.26	80		34.3858	89	34.3858	89.28	34.3858	-89.0989	0	0	--		34.212	81	34.212	83.68	34.212	-116.221	0	0
34.28	85	34.28	88	34.28	92	34.28	79		34.4057	85	34.4057	89.33	34.4057	-93.1489	0	0	--		34.232	99	34.232	83.56	34.232	-98.1009	0	0
34.3	92	34.3	75	34.3	69	34.3	76		34.4258	92	34.4258	89.38	34.4258	-86.1988	0	0	--		34.2519	91	34.2519	83.45	34.2519	-105.991	0	0
34.32	103	34.32	93	34.32	81	34.32	84		34.4457	103	34.4457	89.43	34.4457	-75.2489	0	0	--		34.2718	85	34.2718	83.35	34.2718	-111.891	0	0
34.34	100	34.34	73	34.34	75	34.34	86		34.4657	100	34.4657	89.48	34.4657	-78.299	0	0	--		34.2917	81	34.2917	83.26	34.2917	-115.801	0	0
34.36	95	34.36	79	34.36	78	34.36	79		34.4857	95	34.4857	89.54	34.4857	-83.3589	0	0	--		34.3117	90	34.3117	83.18	34.3117	-106.721	0	0
34.38	104	34.38	77	34.38	81	34.38	80		34.5057	104	34.5057	89.6	34.5057	-74.4189	0	0	--		34.3316	78	34.3316	83.1	34.3316	-118.641	0	0
34.4	95	34.4	72	34.4	99	34.4	72		34.5257	95	34.5257	89.66	34.5257	-83.4789	0	0	--		34.3515	81	34.3515	83.03	34.3515	-115.571	0	0
34.42	84	34.42	75	34.42	91	34.42	77		34.5457	84	34.5457	89.72	34.5457	-94.5389	0	0	--		34.3714	96	34.3714	82.97	34.3714	-100.511	0	0
34.44	74	34.44	90	34.44	85	34.44	82		34.5657	74	34.5657	89.78	34.5657	-104.599	0	0	--		34.3914	85	34.3914	82.92	34.3914	-111.461	0	0
34.46	84	34.46	68	34.46	81	34.46	81		34.5857	84	34.5857	89.84	34.5857	-94.6589	0	0	--		34.4113	80	34.4113	82.87	34.4113	-116.411	0	0
34.48	103	34.48	81	34.48	90	34.48	75		34.6057	103	34.6057	89.91	34.6057	-75.7289	0	0	--		34.4312	91	34.4312	82.83	34.4312	-105.371	0	0
34.5	94	34.5	86	34.5	78	34.5	78		34.6257	94	34.6257	89.98	34.6257	-84.799	0	0	--		34.4511	95	34.4511	82.79	34.4511	-101.331	0	0
34.52	94	34.52	78	34.52	81	34.52	79		34.6457	94	34.6457	90.05	34.6457	-84.8689	0	0	--		34.4711	85	34.4711	82.76	34.4711	-111.301	0	0
34.54	86	34.54	70	34.54	96	34.54	76		34.6657	86	34.6657	90.12	34.6657	-92.9388	0	0	--		34.491	88	34.491	82.74	34.491	-108.281	0	0
34.56	102	34.56	70	34.56	85	34.56	73		34.6857	102	34.6857	90.19	34.6857	-77.0089	0	0	--		34.5109	87	34.5109	82.72	34.5109	-109.261	0	0
34.58	100	34.58	84	34.58	80	34.58	78		34.7057	100	34.7057	90.27	34.7057	-79.0889	0	0	--		34.5309	72	34.5309	82.71	34.5309	-124.251	0	0
34.6	79	34.6	74	34.6	91	34.6	60		34.7257	79	34.7257	90.34	34.7257	-100.159	0	0	--		34.5508	72	34.5508	82.71	34.5508	-124.251	0	0
34.62	84	34.62	84	34.62	95	34.62	83		34.7457	84	34.7457	90.42	34.7457	-95.2389	0	0	--		34.5707	84	34.5707	82.71	34.5707	-112.251	0	0
34.64	92	34.64	79	34.64	85	34.64	73		34.7657	92	34.7657	90.5	34.7657	-87.3189	0	0	--		34.5906	80	34.5906	82.71	34.5906	-116.251	0	0
34.66	83	34.66	69	34.66	88	34.66	68		34.7857	83	34.7857	90.58	34.7857	-96.3989	0	0	--		34.6106	71	34.6106	82.73	34.6106	-125.271	0	0
34.68	80	34.68	72	34.68	87	34.68	62		34.8057	80	34.8057	90.41	34.8057	-99.2289	0	0	--		34.6305	73	34.6305	82.74	34.6305	-123.281	0	0
34.7	92	34.7	68	34.7	72	34.7	84		34.8257	92	34.8257	90.23	34.8257	-87.049	0	0	--		34.6504	72	34.6504	82.76	34.6504	-124.301	0	0
34.72	84	34.72	69	34.72	72	34.72	83		34.8457	84	34.8457	90.05	34.8457	-94.8689	0	0	--		34.6703	88	34.6703	82.79	34.6703	-108.331	0	0
34.74	96	34.74	82	34.74	84	34.74	79		34.8657	96	34.8657	89.87	34.8657	-82.6888	0	0	--		34.6902	73	34.6902	82.82	34.6902	-123.361	0	0
34.76	89	34.76	82	34.76	80	34.76	85		34.8857	89	34.8857	89.69	34.8857	-89.5089	0	0	--		34.7103	66	34.7103	82.86	34.7103	-130.401	0	0
34.78	90	34.78	75	34.78	71	34.78	78		34.9057	90	34.9057	85.84	34.9057	-84.6589	0	0	--		34.7302	72	34.7302	82.53	34.7302	-124.071	0	0
34.8	100	34.8	89	34.8	73	34.8	86		34.9257	100	34.9257	85.71	34.9257	-74.5289	0	0	--		34.7501	78	34.7501	82.2	34.7501	-117.741	0	0
34.82	80	34.82	74	34.82	72	34.82	90		34.9457	80	34.9457	85.58	34.9457	-94.3989	0	0	--		34.77	72	34.77	81.88	34.77	-123.421	0	0
34.84	82	34.84	68	34.84	88	34.84	85		34.9657	82	34.9657	85.44	34.9657	-92.2589	0	0	--		34.79	83	34.79	81.57	34.79	-112.111	0	0
34.86	80	34.86	83	34.86	73	34.86	67		34.9857	80	34.9857	85.31	34.9857	-94.1289	0	0	--		34.8099	75	34.8099	81.26	34.8099	-119.801	0	0
34.88	78	34.88	67	34.88	66	34.88	85		35.0057	78	35.0057	84.14	35.0057	-94.9589	0	0	--		34.8298	78	34.8298	80.95	34.8298	-116.491	0	0
34.9	79	34.9	76	34.9	72	34.9	83		35.0257	79	35.0257	84.02	35.0257	-93.8389	0	0	--		34.8498	63	34.8498	80.65	34.8498	-131.191	0	0
34.92	99	34.92	79	34.92	78	34.92	88		35.0457	99	35.0457	83.9	35.0457	-73.7189	0	0	--		34.8697	72	34.8697	80.42	34.8697	-121.961	0	0
34.94	102	34.94	73	34.94	72	34.94	76		35.0656	102	35.0656	83.78	35.0656	-70.5989	0	0	--		34.8896	74	34.8896	80.2	34.8896	-119.741	0	0
34.96	76	34.96	76	34.96	83	34.96	69		35.0857	76	35.0857	83.66	35.0857	-96.4789	0	0	--		34.9095	70	34.9095	79.98	34.9095	-123.521	0	0
34.98	84	34.98	78	34.98	75	34.98	86		35.1056	84	35.1056	83.54	35.1056	-88.3589	0	0	--		34.9295	83	34.9295	79.77	34.9295	-110.311	0	0
35	80	35	80	35	78	35	100		35.1257	80	35.1257	83.42	35.1257	-92.2389	0	0	--		34.9494	78	34.9494	79.56	34.9494	-115.101	0	0
35.02	98	35.02	64	35.02	63	35.02	75		35.1457	98	35.1457	83.3	35.1457	-74.1189	0	0	--		34.9693	86	34.9693	79.35	34.9693	-106.891	0	0
35.04	78	35.04	74	35.04	72	35.04	78		35.1656	78	35.1656	83.18	35.1656	-93.9989	0	0	--		34.9892	89	34.9892	79.15	34.9892	-103.691	0	0
35.06	87	35.06	81	35.06	74	35.06	79		35.1856	87	35.1856	83.06	35.1856	-84.8789	0	0	--		35.0092	85	35.0092	78.95	35.0092	-107.491	0	0
35.08	85	35.08	81	35.08	70	35.08	67		35.2056	85	35.2056	82.94	35.2056	-86.7589	0	0	--		35.0291	78	35.0291	78.76	35.0291	-114.301	0	0
35.1	83	35.1	72	35.1	83	35.1	84		35.2256	83	35.2256	82.83	35.2256	-88.6489	0	0	--		35.049	89	35.049	78.57	35.049	-103.111	0	0
35.12	85	35.12	67	35.12	78	35.12	80		35.2456	85	35.2456	82.71	35.2456	-86.5289	0	0	--		35.0689	70	35.0689	78.38	35.0689	-121.921	0	0
35.14	98	35.14	82	35.14	86	35.14	76		35.2656	98	35.2656	82.59	35.2656	-73.4089	0	0	--		35.0889	87	35.0889	78.19	35.0889	-104.731	0	0
35.16	91	35.16	90	35.16	89	35.16	82		35.2856	91	35.2856	82.47	35.2856	-80.2889	0	0	--		35.1088	77	35.1088	78.01	35.1088	-114.551	0	0
35.18	69	35.18	78	35.18	85	35.18	72		35.3056	69	35.3056	82.35	35.3056	-102.169	0	0	--		35.1287	81	35.1287	77.83	35.1287	-110.371	0	0
35.2	91	35.2	75	35.2	78	35.2	76		35.3256	91	35.3256	82.45	35.3256	-80.2689	0	0	--		35.1486	63	35.1486	77.65	35.1486	-128.191	0	0
35.22	78	35.22	76	35.22	89	35.22	78		35.3456	78	35.3456	82.7	35.3456	-93.5189	0	0	--		35.1686	75	35.1686	77.48	35.1686	-116.021	0	0
35.24	85	35.24	90	35.24	70	35.24	70		35.3656	85	35.3656	82.95	35.3656	-86.7689	0	0	--		35.1885	86	35.1885	77.31	35.1885	-104.851	0	0
35.26	87	35.26	75	35.26	87	35.26	79		35.3856	87	35.3856	83.2	35.3856	-85.0189	0	0	--		35.2084	77	35.2084	77.14	35.2084	-113.681	0	0
35.28	84	35.28	68	35.28	77	35.28	74		35.4056	84	35.4056	83.45	35.4056	-88.2689	0	0	--		35.2284	103	35.2284	76.97	35.2284	-87.5109	0	0
35.3	85	35.3	69	35.3	81	35.3	79		35.4256	85	35.4256	83.7	35.4256	-87.5189	0	0	--		35.2484	77	35.2484	76.81	35.2484	-113.351	0	0
35.32	65	35.32	78	35.32	63	35.32	84		35.4456	65	35.4456	83.95	35.4456	-107.769	0	0	--		35.2683	78	35.2683	76.65	35.2683	-112.191	0	0
35.34	98	35.34	76	35.34	75	35.34	90		35.4656	98	35.4656	84.21	35.4656	-75.0289	0	0	--		35.2882	78	35.2882	76.5	35.2882	-112.041	0	0
35.36	87	35.36	71	35.36	86	35.36	76		35.4856	87	35.4856	84.46	35.4856	-86.2789	0	0	--		35.3081	69	35.3081	76.34	35.3081	-120.881	0	0
35.38	69	35.38	75	35.38	77	35.38	73		35.5056	69	35.5056	84.71	35.5056	-104.529	0	0	--		35.3281	78	35.3281	76.19	35.3281	-111.731	0	0
35.4	75	35.4	83	35.4	103	35.4	64		35.5256	75	35.5256	84.96	35.5256	-98.7789	0	0	--		35.348	77	35.348	76.04	35.348	-112.581	0	0
35.42	84	35.42	62	35.42	77	35.42	79		35.5456	84	35.5456	85.21	35.5456	-90.0289	0	0	--		35.3679	67	35.3679	75.9	35.3679	-122.441	0	0
35.44	87	35.44	75	35.44	78	35.44	64		35.5656	87	35.5656	85.46	35.5656	-87.2789	0	0	--		35.3879	78	35.3879	75.75	35.3879	-111.291	0	0
35.46	84	35.46	85	35.46	78	35.46	60		35.5856	84	35.5856	85.71	35.5856	-90.5289	0	0	--		35.4078	76	35.4078	75.61	35.4078	-113.151	0	0
35.48	87	35.48	68	35.48	69	35.48	70		35.6056	87	35.6056	85.96	35.6056	-87.7789	0	0	--		35.4277	71	35.4277	75.47	35.4277	-118.011	0	0
35.5	72	35.5	69	35.5	78	35.5	73		35.6256	72	35.6256	86.21	35.6256	-103.029	0	0	--		35.4476	66	35.4476	75.34	35.4476	-122.881	0	0
35.52	89	35.52	83	35.52	77	35.52	65		35.6456	89	35.6456	86.46	35.6456	-86.2789	0	0	--		35.4675	70	35.4675	75.2	35.4675	-118.741	0	0
35.54	85	35.54	80	35.54	67	35.54	57		35.6656	85	35.6656	86.71	35.6656	-90.5289	0	0	--		35.4875	75	35.4875	75.07	35.4875	-113.611	0	0
35.56	84	35.56	77	35.56	78	35.56	69		35.6856	84	35.6856	86.96	35.6856	-91.7789	0	0	--		35.5074	84	35.5074	74.94	35.5074	-104.481	0	0
35.58	97	35.58	78	35.58	76	35.58	74		35.7056	97	35.7056	86.55	35.7056	-78.3689	0	0	--		35.5273	87	35.5273	74.82	35.5273	-101.361	0	0
35.6	102	35.6	71	35.6	71	35.6	80		35.7256	102	35.7256	85.96	35.7256	-72.7789	0	0	--		35.5472	81	35.5472	74.69	35.5472	-107.231	0	0
35.62	98	35.62	84	35.62	66	35.62	79		35.7456	98	35.7456	85.38	35.7456	-76.1988	0	0	--		35.5672	79	35.5672	74.57	35.5672	-109.111	0	0
35.64	88	35.64	80	35.64	70	35.64	78		35.7655	88	35.7655	84.8	35.7655	-85.6189	0	0	--		35.5871	89	35.5871	74.45	35.5871	-98.9909	0	0
35.66	87	35.66	78	35.66	75	35.66	69		35.7856	87	35.7856	84.22	35.7856	-86.0389	0	0	--		35.607	74	35.607	74.34	35.607	-113.881	0	0
35.68	95	35.68	80	35.68	84	35.68	74		35.8055	95	35.8055	83.64	35.8055	-77.4589	0	0	--		35.6269	73	35.6269	74.22	35.6269	-114.761	0	0
35.7	86	35.7	58	35.7	87	35.7	66		35.8255	86	35.8255	83.06	35.8255	-85.8789	0	0	--		35.6469	83	35.6469	74.11	35.6469	-104.651	0	0
35.72	79	35.72	61	35.72	81	35.72	92		35.8455	79	35.8455	82.48	35.8455	-92.299	0	0	--		35.6668	81	35.6668	74	35.6668	-106.541	0	0
35.74	84	35.74	66	35.74	79	35.74	71		35.8655	84	35.8655	81.9	35.8655	-86.7189	0	0	--		35.6867	80	35.6867	73.89	35.6867	-107.431	0	0
35.76	67	35.76	79	35.76	89	35.76	68		35.8855	67	35.8855	81.32	35.8855	-103.139	0	0	--		35.7067	69	35.7067	73.79	35.7067	-118.331	0	0
35.78	87	35.78	72	35.78	74	35.78	56		35.9055	87	35.9055	80.73	35.9055	-82.549	0	0	--		35.7266	69	35.7266	73.68	35.7266	-118.221	0	0
35.8	84	35.8	67	35.8	73	35.8	75		35.9255	84	35.9255	80.15	35.9255	-84.9689	0	0	--		35.7465	65	35.7465	73.58	35.7465	-122.121	0	0
35.82	72	35.82	67	35.82	83	35.82	73		35.9455	72	35.9455	79.57	35.9455	-96.3889	0	0	--		35.7664	73	35.7664	73.48	35.7664	-114.021	0	0
35.84	76	35.84	57	35.84	81	35.84	71		35.9655	76	35.9655	78.99	35.9655	-91.8088	0	0	--		35.7865	79	35.7865	73.39	35.7865	-107.931	0	0
35.86	80	35.86	60	35.86	80	35.86	80		35.9855	80	35.9855	78.41	35.9855	-87.2289	0	0	--		35.8064	72	35.8064	73.29	35.8064	-114.831	0	0
35.88	72	35.88	75	35.88	69	35.88	84		36.0055	72	36.0055	77.83	36.0055	-94.6489	0	0	--		35.8263	84	35.8263	73.2	35.8263	-102.741	0	0
35.9	82	35.9	78	35.9	69	35.9	60		36.0255	82	36.0255	77.25	36.0255	-84.0689	0	0	--		35.8462	69	35.8462	73.11	35.8462	-117.651	0	0
35.92	72	35.92	65	35.92	65	35.92	86		36.0455	72	36.0455	77.02	36.0455	-93.8389	0	0	--		35.8662	78	35.8662	73.02	35.8662	-108.561	0	0
35.94	72	35.94	64	35.94	73	35.94	80		36.0655	72	36.0655	77.12	36.0655	-93.9388	0	0	--		35.8861	66	35.8861	72.94	35.8861	-120.481	0	0
35.96	80	35.96	75	35.96	79	35.96	71		36.0855	80	36.0855	77.23	36.0855	-86.049	0	0	--		35.906	70	35.906	72.86	35.906	-116.401	0	0
35.98	69	35.98	66	35.98	72	35.98	70		36.1055	69	36.1055	77.33	36.1055	-97.1489	0	0	--		35.9259	79	35.9259	72.78	35.9259	-107.321	0	0
36	82	36	59	36	84	36	71		36.1255	82	36.1255	77.44	36.1255	-84.2589	0	0	--		35.9459	67	35.9459	72.7	35.9459	-119.241	0	0
36.02	81	36.02	75	36.02	69	36.02	82		36.1455	81	36.1455	77.55	36.1455	-85.3689	0	0	--		35.9658	71	35.9658	72.62	35.9658	-115.161	0	0
36.04	88	36.04	67	36.04	78	36.04	73		36.1655	88	36.1655	77.65	36.1655	-78.4689	0	0	--		35.9857	72	35.9857	72.55	35.9857	-114.091	0	0
36.06	79	36.06	70	36.06	66	36.06	73		36.1855	79	36.1855	77.76	36.1855	-87.5789	0	0	--		36.0056	89	36.0056	72.48	36.0056	-97.0209	0	0
36.08	74	36.08	68	36.08	70	36.08	72		36.2055	74	36.2055	78.46	36.2055	-93.2789	0	0	--		36.0256	67	36.0256	72.41	36.0256	-118.951	0	0
36.1	83	36.1	74	36.1	79	36.1	76		36.2255	83	36.2255	78.86	36.2255	-84.679	0	0	--		36.0455	66	36.0455	72.34	36.0455	-119.881	0	0
36.12	80	36.12	81	36.12	67	36.12	77		36.2455	80	36.2455	78.98	36.2455	-87.799	0	0	--		36.0654	76	36.0654	72.28	36.0654	-109.821	0	0
36.14	80	36.14	60	36.14	71	36.14	75		36.2655	80	36.2655	79.1	36.2655	-87.9189	0	0	--		36.0853	69	36.0853	72.22	36.0853	-116.761	0	0
36.16	84	36.16	62	36.16	72	36.16	72		36.2855	84	36.2855	79.22	36.2855	-84.0389	0	0	--		36.1053	68	36.1053	72.16	36.1053	-117.701	0	0
36.18	81	36.18	69	36.18	89	36.18	72		36.3055	81	36.3055	79.34	36.3055	-87.1589	0	0	--		36.1252	77	36.1252	72.1	36.1252	-108.641	0	0
36.2	77	36.2	74	36.2	67	36.2	73		36.3255	77	36.3255	79.46	36.3255	-91.2789	0	0	--		36.1451	87	36.1451	72.04	36.1451	-98.5809	0	0
36.22	85	36.22	73	36.22	66	36.22	74		36.3455	85	36.3455	79.58	36.3455	-83.3989	0	0	--		36.1651	64	36.1651	71.99	36.1651	-121.531	0	0
36.24	77	36.24	70	36.24	76	36.24	70		36.3655	77	36.3655	79.7	36.3655	-91.5189	0	0	--		36.185	73	36.185	71.94	36.185	-112.481	0	0
36.26	81	36.26	66	36.26	69	36.26	71		36.3855	81	36.3855	79.82	36.3855	-87.6389	0	0	--		36.2049	64	36.2049	71.9	36.2049	-121.441	0	0
36.28	86	36.28	71	36.28	68	36.28	65		36.4055	86	36.4055	79.94	36.4055	-82.7589	0	0	--		36.2248	64	36.2248	71.85	36.2248	-121.391	0	0
36.3	72	36.3	68	36.3	77	36.3	59		36.4254	72	36.4254	80.06	36.4254	-96.8789	0	0	--		36.2448	64	36.2448	71.81	36.2448	-121.351	0	0
36.32	74	36.32	52	36.32	87	36.32	86		36.4455	74	36.4455	80.19	36.4455	-95.0089	0	0	--		36.2647	82	36.2647	71.77	36.2647	-103.311	0	0
36.34	77	36.34	72	36.34	64	36.34	70		36.4654	77	36.4654	80.31	36.4654	-92.1289	0	0	--		36.2846	81	36.2846	71.74	36.2846	-104.281	0	0
36.36	82	36.36	70	36.36	73	36.36	79		36.4854	82	36.4854	80.43	36.4854	-87.2489	0	0	--		36.3045	67	36.3045	71.71	36.3045	-118.251	0	0
36.38	101	36.38	99	36.38	64	36.38	93		36.5054	101	36.5054	80.55	36.5054	-68.3689	0	0	--		36.3245	71	36.3245	71.68	36.3245	-114.221	0	0
36.4	84	36.4	60	36.4	64	36.4	77		36.5254	84	36.5254	80.68	36.5254	-85.4989	0	0	--		36.3445	67	36.3445	71.65	36.3445	-118.191	0	0
36.42	80	36.42	75	36.42	64	36.42	82		36.5454	80	36.5454	80.8	36.5454	-89.6189	0	0	--		36.3644	77	36.3644	71.63	36.3644	-108.171	0	0
36.44	82	36.44	67	36.44	82	36.44	60		36.5654	82	36.5654	80.92	36.5654	-87.7389	0	0	--		36.3843	71	36.3843	71.61	36.3843	-114.151	0	0
36.46	81	36.46	76	36.46	81	36.46	58		36.5854	81	36.5854	81.05	36.5854	-88.8689	0	0	--		36.4042	77	36.4042	71.59	36.4042	-108.131	0	0
36.48	90	36.48	68	36.48	67	36.48	61		36.6054	90	36.6054	81.17	36.6054	-79.9889	0	0	--		36.4242	62	36.4242	71.58	36.4242	-123.121	0	0
36.5	88	36.5	55	36.5	71	36.5	76		36.6254	88	36.6254	81.3	36.6254	-82.1189	0	0	--		36.4441	69	36.4441	71.58	36.4441	-116.121	0	0
36.52	73	36.52	78	36.52	67	36.52	69		36.6454	73	36.6454	81.43	36.6454	-97.2489	0	0	--		36.464	81	36.464	71.58	36.464	-104.121	0	0
36.54	82	36.54	61	36.54	77	36.54	58		36.6654	82	36.6654	81.23	36.6654	-88.049	0	0	--		36.4839	73	36.4839	71.58	36.4839	-112.121	0	0
36.56	79	36.56	76	36.56	71	36.56	72		36.6854	79	36.6854	80.89	36.6854	-90.7089	0	0	--		36.5039	66	36.5039	71.59	36.5039	-119.131	0	0
36.58	73	36.58	66	36.58	77	36.58	80		36.7054	73	36.7054	80.55	36.7054	-96.3689	0	0	--		36.5238	81	36.5238	71.61	36.5238	-104.151	0	0
36.6	68	36.6	68	36.6	62	36.6	68		36.7254	68	36.7254	80.21	36.7254	-101.029	0	0	--		36.5437	75	36.5437	71.64	36.5437	-110.181	0	0
36.62	94	36.62	77	36.62	69	36.62	69		36.7454	94	36.7454	79.87	36.7454	-74.6888	0	0	--		36.5637	73	36.5637	71.67	36.5637	-112.211	0	0
36.64	89	36.64	67	36.64	81	36.64	76		36.7654	89	36.7654	79.53	36.7654	-79.3489	0	0	--		36.5836	64	36.5836	71.72	36.5836	-121.261	0	0
36.66	85	36.66	62	36.66	73	36.66	71		36.7854	85	36.7854	79.19	36.7854	-83.0089	0	0	--		36.6035	73	36.6035	71.77	36.6035	-112.311	0	0
36.68	73	36.68	63	36.68	66	36.68	75		36.8054	73	36.8054	78.85	36.8054	-94.6689	0	0	--		36.6234	69	36.6234	71.84	36.6234	-116.381	0	0
36.7	84	36.7	76	36.7	81	36.7	62		36.8254	84	36.8254	78.51	36.8254	-83.3289	0	0	--		36.6434	73	36.6434	71.92	36.6434	-112.461	0	0
36.72	81	36.72	78	36.72	75	36.72	80		36.8454	81	36.8454	78.17	36.8454	-85.9889	0	0	--		36.6633	69	36.6633	72.02	36.6633	-116.561	0	0
36.74	69	36.74	65	36.74	73	36.74	58		36.8654	69	36.8654	77.83	36.8654	-97.6489	0	0	--		36.6832	74	36.6832	72.14	36.6832	-111.681	0	0
36.76	97	36.76	75	36.76	64	36.76	73		36.8854	97	36.8854	77.5	36.8854	-69.3189	0	0	--		36.7031	87	36.7031	72.28	36.7031	-98.8209	0	0
36.78	75	36.78	70	36.78	73	36.78	77		36.9054	75	36.9054	77.16	36.9054	-90.9789	0	0	--		36.7231	65	36.7231	72.44	36.7231	-120.981	0	0
36.8	68	36.8	63	36.8	69	36.8	84		36.9254	68	36.9254	76.83	36.9254	-97.6489	0	0	--		36.743	82	36.743	72.63	36.743	-104.171	0	0
36.82	67	36.82	73	36.82	73	36.82	64		36.9454	67	36.9454	76.5	36.9454	-98.3189	0	0	--		36.7629	66	36.7629	72.85	36.7629	-120.391	0	0
36.84	68	36.84	61	36.84	69	36.84	70		36.9654	68	36.9654	76.16	36.9654	-96.9789	0	0	--		36.7828	64	36.7828	73.1	36.7828	-122.641	0	0
36.86	81	36.86	65	36.86	74	36.86	68		36.9854	81	36.9854	75.83	36.9854	-83.6489	0	0	--		36.8028	75	36.8028	73.38	36.8028	-111.921	0	0
36.88	68	36.88	61	36.88	87	36.88	71		37.0054	68	37.0054	75.5	37.0054	-96.3189	0	0	--		36.8227	69	36.8227	73.7	36.8227	-118.241	0	0
36.9	61	36.9	61	36.9	65	36.9	69		37.0254	61	37.0254	75.17	37.0254	-102.989	0	0	--		36.8426	64	36.8426	74.06	36.8426	-123.601	0	0
36.92	63	36.92	78	36.92	82	36.92	70		37.0454	63	37.0454	74.85	37.0454	-100.669	0	0	--		36.8626	50	36.8626	74.46	36.8626	-138.001	0	0
36.94	73	36.94	77	36.94	66	36.94	71		37.0654	73	37.0654	75.08	37.0654	-90.8989	0	0	--		36.8826	73	36.8826	74.33	36.8826	-114.871	0	0
36.96	86	36.96	66	36.96	64	36.96	66		37.0853	86	37.0853	74.77	37.0853	-77.5889	0	0	--		36.9025	88	36.9025	74.24	36.9025	-99.7809	0	0
36.98	77	36.98	64	36.98	75	36.98	72		37.1054	77	37.1054	74.46	37.1054	-86.2789	0	0	--		36.9224	89	36.9224	74.19	36.9224	-98.7309	0	0
37	90	37	59	37	69	37	68		37.1253	90	37.1253	74.15	37.1253	-72.9689	0	0	--		36.9423	84	36.9423	74.19	36.9423	-103.731	0	0
37.02	78	37.02	65	37.02	64	37.02	58		37.1453	78	37.1453	73.84	37.1453	-84.6589	0	0	--		36.9623	69	36.9623	74.22	36.9623	-118.761	0	0
37.04	88	37.04	66	37.04	50	37.04	63		37.1653	88	37.1653	73.53	37.1653	-74.3489	0	0	--		36.9822	78	36.9822	74.29	36.9822	-109.831	0	0
37.06	85	37.06	70	37.06	73	37.06	72		37.1853	85	37.1853	73.23	37.1853	-77.049	0	0	--		37.0021	83	37.0021	74.38	37.0021	-104.921	0	0
37.08	74	37.08	59	37.08	88	37.08	62		37.2053	74	37.2053	72.93	37.2053	-87.7489	0	0	--		37.0221	55	37.0221	74.48	37.0221	-133.021	0	0
37.1	78	37.1	74	37.1	89	37.1	66		37.2253	78	37.2253	72.63	37.2253	-83.4488	0	0	--		37.042	75	37.042	74.58	37.042	-113.121	0	0
37.12	57	37.12	54	37.12	84	37.12	61		37.2453	57	37.2453	72.34	37.2453	-104.159	0	0	--		37.0619	74	37.0619	74.67	37.0619	-114.211	0	0
37.14	84	37.14	74	37.14	69	37.14	72		37.2653	84	37.2653	72.05	37.2653	-76.8689	0	0	--		37.0818	67	37.0818	74.71	37.0818	-121.251	0	0
37.16	77	37.16	44	37.16	78	37.16	62		37.2853	77	37.2853	72.19	37.2853	-84.0089	0	0	--		37.1018	78	37.1018	74.93	37.1018	-110.471	0	0
37.18	68	37.18	57	37.18	83	37.18	78		37.3053	68	37.3053	72.4	37.3053	-93.2189	0	0	--		37.1217	65	37.1217	74.82	37.1217	-123.361	0	0
37.2	79	37.2	84	37.2	55	37.2	57		37.3253	79	37.3253	72.61	37.3253	-82.429	0	0	--		37.1416	75	37.1416	74.58	37.1416	-113.121	0	0
37.22	83	37.22	71	37.22	75	37.22	66		37.3453	83	37.3453	73.99	37.3453	-79.8088	0	0	--		37.1615	80	37.1615	74.2	37.1615	-107.741	0	0
37.24	75	37.24	67	37.24	74	37.24	71		37.3653	75	37.3653	74.24	37.3653	-88.0588	0	0	--		37.1814	78	37.1814	73.64	37.1814	-109.181	0	0
37.26	74	37.26	60	37.26	67	37.26	62		37.3853	74	37.3853	74.48	37.3853	-89.299	0	0	--		37.2014	82	37.2014	72.9	37.2014	-104.441	0	0
37.28	75	37.28	73	37.28	78	37.28	65		37.4053	75	37.4053	74.73	37.4053	-88.549	0	0	--		37.2213	79	37.2213	71.98	37.2213	-106.521	0	0
37.3	71	37.3	65	37.3	65	37.3	67		37.4253	71	37.4253	74.98	37.4253	-92.799	0	0	--		37.2412	82	37.2412	70.87	37.2412	-102.411	0	0
37.32	72	37.32	61	37.32	75	37.32	74		37.4453	72	37.4453	75.24	37.4453	-92.0588	0	0	--		37.2611	67	37.2611	69.61	37.2611	-116.151	0	0
37.34	67	37.34	83	37.34	80	37.34	65		37.4653	67	37.4653	75.49	37.4653	-97.3088	0	0	--		37.2811	64	37.2811	68.24	37.2811	-117.781	0	0
37.36	79	37.36	74	37.36	78	37.36	76		37.4853	79	37.4853	75.75	37.4853	-85.5689	0	0	--		37.301	69	37.301	67.02	37.301	-111.561	0	0
37.38	66	37.38	76	37.38	82	37.38	91		37.5053	66	37.5053	76	37.5053	-98.8189	0	0	--		37.3209	69	37.3209	65.62	37.3209	-110.161	0	0
37.4	80	37.4	62	37.4	79	37.4	66		37.5253	80	37.5253	76.26	37.5253	-85.0789	0	0	--		37.3409	71	37.3409	64.32	37.3409	-106.861	0	0
37.42	69	37.42	78	37.42	82	37.42	71		37.5453	69	37.5453	76.53	37.5453	-96.3489	0	0	--		37.3608	71	37.3608	63.18	37.3608	-105.721	0	0
37.44	79	37.44	61	37.44	67	37.44	78		37.5653	79	37.5653	76.8	37.5653	-86.6189	0	0	--		37.3807	76	37.3807	62.24	37.3807	-99.7809	0	0
37.46	70	37.46	78	37.46	64	37.46	69		37.5853	70	37.5853	77.09	37.5853	-95.9089	0	0	--		37.4006	59	37.4006	61.54	37.4006	-116.081	0	0
37.48	85	37.48	64	37.48	69	37.48	68		37.6053	85	37.6053	77.38	37.6053	-81.1988	0	0	--		37.4207	64	37.4207	61.67	37.4207	-111.211	0	0
37.5	77	37.5	75	37.5	69	37.5	68		37.6253	77	37.6253	77.68	37.6253	-89.4989	0	0	--		37.4406	74	37.4406	62	37.4406	-101.541	0	0
37.52	95	37.52	61	37.52	71	37.52	88		37.6453	95	37.6453	77.99	37.6453	-71.8088	0	0	--		37.4605	71	37.4605	62.41	37.4605	-104.951	0	0
37.54	66	37.54	89	37.54	71	37.54	70		37.6653	66	37.6653	78.3	37.6653	-101.119	0	0	--		37.4804	60	37.4804	62.84	37.4804	-116.381	0	0
37.56	76	37.56	65	37.56	76	37.56	65		37.6853	76	37.6853	78.63	37.6853	-91.4488	0	0	--		37.5004	64	37.5004	63.29	37.5004	-112.831	0	0
37.58	88	37.58	72	37.58	59	37.58	72		37.7052	88	37.7052	78.97	37.7052	-79.7889	0	0	--		37.5203	83	37.5203	63.76	37.5203	-94.3009	0	0
37.6	78	37.6	66	37.6	64	37.6	56		37.7253	78	37.7253	79.31	37.7253	-90.1289	0	0	--		37.5402	85	37.5402	64.25	37.5402	-92.7909	0	0
37.62	75	37.62	82	37.62	74	37.62	82		37.7452	75	37.7452	79.67	37.7452	-93.4889	0	0	--		37.5601	62	37.5601	64.78	37.5601	-116.321	0	0
37.64	74	37.64	64	37.64	71	37.64	60		37.7652	74	37.7652	80.03	37.7652	-94.8489	0	0	--		37.5801	94	37.5801	64.75	37.5801	-84.2909	0	0
37.66	84	37.66	51	37.66	60	37.66	64		37.7852	84	37.7852	80.41	37.7852	-85.2289	0	0	--		37.6	68	37.6	65.34	37.6	-110.881	0	0
37.68	86	37.68	70	37.68	64	37.68	82		37.8052	86	37.8052	80.8	37.8052	-83.6189	0	0	--		37.6199	81	37.6199	66.02	37.6199	-98.5609	0	0
37.7	78	37.7	69	37.7	83	37.7	75		37.8252	78	37.8252	81.2	37.8252	-92.0189	0	0	--		37.6398	84	37.6398	66.77	37.6398	-96.3109	0	0
37.72	79	37.72	69	37.72	85	37.72	69		37.8452	79	37.8452	81.43	37.8452	-91.2489	0	0	--		37.6598	81	37.6598	67.38	37.6598	-99.9209	0	0
37.74	80	37.74	78	37.74	62	37.74	74		37.8652	80	37.8652	81.23	37.8652	-90.049	0	0	--		37.6797	78	37.6797	68.08	37.6797	-103.621	0	0
37.76	87	37.76	60	37.76	94	37.76	67		37.8852	87	37.8852	81.05	37.8852	-82.8689	0	0	--		37.6996	80	37.6996	68.73	37.6996	-102.271	0	0
37.78	83	37.78	69	37.78	68	37.78	66		37.9052	83	37.9052	80.88	37.9052	-86.6988	0	0	--		37.7195	79	37.7195	69.37	37.7195	-103.911	0	0
37.8	93	37.8	84	37.8	81	37.8	50		37.9252	93	37.9252	80.73	37.9252	-76.549	0	0	--		37.7395	80	37.7395	70.07	37.7395	-103.611	0	0
37.82	75	37.82	71	37.82	84	37.82	53		37.9452	75	37.9452	80.6	37.9452	-94.4189	0	0	--		37.7594	76	37.7594	70.9	37.7594	-108.441	0	0
37.84	77	37.84	50	37.84	81	37.84	71		37.9652	77	37.9652	80.48	37.9652	-92.299	0	0	--		37.7793	86	37.7793	71.91	37.7793	-99.4509	0	0
37.86	92	37.86	74	37.86	78	37.86	62		37.9852	92	37.9852	81.19	37.9852	-78.0089	0	0	--		37.7992	83	37.7992	73.1	37.7992	-103.641	0	0
37.88	87	37.88	53	37.88	80	37.88	82		38.0052	87	38.0052	81.16	38.0052	-82.9789	0	0	--		37.8192	90	37.8192	74.43	37.8192	-97.9709	0	0
37.9	81	37.9	73	37.9	79	37.9	69		38.0252	81	38.0252	81.15	38.0252	-88.9689	0	0	--		37.8391	70	37.8391	75.84	37.8391	-119.381	0	0
37.92	81	37.92	59	37.92	80	37.92	82		38.0452	81	38.0452	81.17	38.0452	-88.9889	0	0	--		37.859	76	37.859	77.26	37.859	-114.801	0	0
37.94	90	37.94	62	37.94	76	37.94	87		38.0652	90	38.0652	81.22	38.0652	-80.0389	0	0	--		37.879	87	37.879	78.61	37.879	-105.151	0	0
37.96	73	37.96	81	37.96	86	37.96	70		38.0852	73	38.0852	81.3	38.0852	-97.1189	0	0	--		37.8989	78	37.8989	79.9	37.8989	-115.441	0	0
37.98	73	37.98	82	37.98	83	37.98	75		38.1052	73	38.1052	81.43	38.1052	-97.2489	0	0	--		37.9188	80	37.9188	81.49	37.9188	-115.031	0	0
38	86	38	57	38	90	38	84		38.1252	86	38.1252	81.59	38.1252	-84.4089	0	0	--		37.9387	60	37.9387	83.2	37.9387	-136.741	0	0
38.02	78	38.02	70	38.02	70	38.02	92		38.1452	78	38.1452	81.79	38.1452	-92.6089	0	0	--		37.9588	80	37.9588	85.03	37.9588	-118.571	0	0
38.04	106	38.04	73	38.04	76	38.04	76		38.1652	106	38.1652	82.04	38.1652	-64.8589	0	0	--		37.9787	83	37.9787	87	37.9787	-117.541	0	0
38.06	99	38.06	74	38.06	87	38.06	78		38.1852	99	38.1852	82.34	38.1852	-72.1589	0	0	--		37.9986	78	37.9986	89.12	37.9986	-124.661	0	0
38.08	74	38.08	73	38.08	78	38.08	74		38.2052	74	38.2052	82.86	38.2052	-97.679	0	0	--		38.0185	73	38.0185	91.41	38.0185	-131.951	0	0
38.1	103	38.1	78	38.1	80	38.1	62		38.2252	103	38.2252	83.93	38.2252	-69.7489	0	0	--		38.0384	81	38.0384	93.87	38.0384	-126.411	0	0
38.12	91	38.12	78	38.12	60	38.12	69		38.2452	91	38.2452	85.06	38.2452	-82.8789	0	0	--		38.0584	80	38.0584	96.54	38.0584	-130.081	0	0
38.14	81	38.14	63	38.14	80	38.14	62		38.2652	81	38.2652	87.98	38.2652	-95.799	0	0	--		38.0783	90	38.0783	99.41	38.0783	-122.951	0	0
38.16	101	38.16	74	38.16	83	38.16	79		38.2852	101	38.2852	89.34	38.2852	-77.1589	0	0	--		38.0982	101	38.0982	102.53	38.0982	-115.071	0	0
38.18	79	38.18	96	38.18	78	38.18	86		38.3052	79	38.3052	90.8	38.3052	-100.619	0	0	--		38.1181	95	38.1181	105.9	38.1181	-124.441	0	0
38.2	101	38.2	90	38.2	73	38.2	79		38.3252	101	38.3252	92.35	38.3252	-80.1689	0	0	--		38.1381	110	38.1381	109.56	38.1381	-113.101	0	0
38.22	104	38.22	64	38.22	81	38.22	73		38.3451	104	38.3451	94.02	38.3451	-78.8389	0	0	--		38.158	96	38.158	113.53	38.158	-131.071	0	0
38.24	105	38.24	68	38.24	80	38.24	76		38.3651	105	38.3651	95.82	38.3651	-79.6389	0	0	--		38.1779	95	38.1779	117.85	38.1779	-136.391	0	0
38.26	99	38.26	79	38.26	90	38.26	72		38.3851	99	38.3851	97.76	38.3851	-87.5789	0	0	--		38.1979	88	38.1979	122.56	38.1979	-148.101	0	0
38.28	90	38.28	99	38.28	101	38.28	81		38.4051	90	38.4051	99.85	38.4051	-98.6689	0	0	--		38.2178	115	38.2178	127.68	38.2178	-126.221	0	0
38.3	109	38.3	92	38.3	95	38.3	77		38.4251	109	38.4251	102.12	38.4251	-81.9388	0	0	--		38.2377	124	38.2377	133.27	38.2377	-122.811	0	0
38.32	102	38.32	72	38.32	110	38.32	79		38.4451	102	38.4451	104.59	38.4451	-91.4089	0	0	--		38.2576	103	38.2576	139.37	38.2576	-149.911	0	0
38.34	118	38.34	67	38.34	96	38.34	89		38.4651	118	38.4651	107.28	38.4651	-78.0989	0	0	--		38.2776	122	38.2776	146.05	38.2776	-137.591	0	0
38.36	119	38.36	92	38.36	95	38.36	107		38.4851	119	38.4851	110.23	38.4851	-80.049	0	0	--		38.2975	127	38.2975	153.35	38.2975	-139.891	0	0
38.38	107	38.38	92	38.38	88	38.38	72		38.5051	107	38.5051	113.47	38.5051	-95.2889	0	0	--		38.3174	136	38.3174	161.34	38.3174	-138.881	0	0
38.4	121	38.4	100	38.4	115	38.4	81		38.5251	121	38.5251	117.06	38.5251	-84.8789	0	0	--		38.3373	116	38.3373	170.09	38.3373	-167.631	0	0
38.42	122	38.42	98	38.42	124	38.42	85		38.5451	122	38.5451	121.05	38.5451	-87.8689	0	0	--		38.3573	137	38.3573	179.67	38.3573	-156.211	0	0
38.44	120	38.44	81	38.44	103	38.44	78		38.5651	120	38.5651	125.55	38.5651	-94.3689	0	0	--		38.3772	138	38.3772	190.15	38.3772	-165.691	0	0
38.46	134	38.46	91	38.46	122	38.46	94		38.5851	134	38.5851	130.68	38.5851	-85.4989	0	0	--		38.3971	144	38.3971	201.63	38.3971	-171.171	0	0
38.48	136	38.48	99	38.48	127	38.48	102		38.6051	136	38.6051	136.63	38.6051	-89.4488	0	0	--		38.417	163	38.417	214.18	38.417	-164.721	0	0
38.5	135	38.5	109	38.5	136	38.5	106		38.6251	135	38.6251	143.64	38.6251	-97.4589	0	0	--		38.437	172	38.437	227.89	38.437	-169.431	0	0
38.52	127	38.52	111	38.52	116	38.52	112		38.6451	127	38.6451	152.06	38.6451	-113.879	0	0	--		38.4569	199	38.4569	242.84	38.4569	-157.381	0	0
38.54	173	38.54	100	38.54	137	38.54	118		38.6651	173	38.6651	162.34	38.6651	-78.1589	0	0	--		38.4768	213	38.4768	259.09	38.4768	-159.631	0	0
38.56	158	38.56	114	38.56	138	38.56	120		38.6851	158	38.6851	175.01	38.6851	-105.829	0	0	--		38.4967	251	38.4967	276.74	38.4967	-139.281	0	0
38.58	181	38.58	123	38.58	144	38.58	102		38.7051	181	38.7051	190.7	38.7051	-98.5189	0	0	--		38.5168	266	38.5168	295.82	38.5168	-143.361	0	0
38.6	213	38.6	112	38.6	163	38.6	115		38.7251	213	38.7251	210.04	38.7251	-85.8589	0	0	--		38.5367	294	38.5367	316.37	38.5367	-135.911	0	0
38.62	219	38.62	153	38.62	172	38.62	119		38.7451	219	38.7451	233.64	38.7451	-103.459	0	0	--		38.5566	345	38.5566	338.39	38.5566	-106.931	0	0
38.64	235	38.64	136	38.64	199	38.64	132		38.7651	235	38.7651	261.92	38.7651	-115.739	0	0	--		38.5765	376	38.5765	361.85	38.5765	-99.3909	0	0
38.66	239	38.66	165	38.66	213	38.66	150		38.7851	239	38.7851	295.05	38.7851	-144.869	0	0	--		38.5965	371	38.5965	386.69	38.5965	-129.231	0	0
38.68	282	38.68	206	38.68	251	38.68	128		38.8051	282	38.8051	332.78	38.8051	-139.599	0	0	--		38.6164	421	38.6164	412.73	38.6164	-105.271	0	0
38.7	308	38.7	186	38.7	266	38.7	181		38.8251	308	38.8251	374.28	38.8251	-155.099	0	0	--		38.6363	483	38.6363	439.77	38.6363	-70.3109	0	0
38.72	358	38.72	209	38.72	294	38.72	197		38.8451	358	38.8451	417.99	38.8451	-148.809	0	0	--		38.6563	555	38.6563	467.49	38.6563	-26.0309	0	0
38.74	416	38.74	252	38.74	345	38.74	206		38.8651	416	38.8651	461.43	38.8651	-134.249	0	0	--		38.6762	536	38.6762	495.47	38.6762	-73.0109	0	0
38.76	479	38.76	285	38.76	376	38.76	242		38.8851	479	38.8851	501.7	38.8851	-111.519	0	0	--		38.6961	626	38.6961	523.19	38.6961	-10.7309	0	0
38.78	544	38.78	321	38.78	371	38.78	271		38.9051	544	38.9051	536.72	38.9051	-81.5388	0	0	--		38.716	555	38.716	549.92	38.716	-108.461	0	0
38.8	616	38.8	404	38.8	421	38.8	282		38.9251	616	38.9251	567.51	38.9251	-40.3289	0	0	--		38.736	595	38.736	574.9	38.736	-93.4409	0	0
38.82	654	38.82	441	38.82	483	38.82	387		38.9451	654	38.9451	598.94	38.9451	-33.7589	0	0	--		38.7559	581	38.7559	597.19	38.7559	-129.731	0	0
38.84	707	38.84	485	38.84	555	38.84	448		38.965	707	38.965	636.89	38.965	-18.7089	0	0	--		38.7758	581	38.7758	615.8	38.7758	-148.341	0	0
38.86	705	38.86	495	38.86	536	38.86	495		38.9851	705	38.9851	679.83	38.9851	-63.6489	0	0	--		38.7957	577	38.7957	629.7	38.7957	-166.241	0	0
38.88	749	38.88	553	38.88	626	38.88	540		39.005	749	39.005	711.48	39.005	-51.2988	0	0	--		38.8157	597	38.8157	637.92	38.8157	-154.461	0	0
38.9	698	38.9	546	38.9	555	38.9	596		39.025	698	39.025	717.79	39.025	-108.609	0	0	--		38.8356	606	38.8356	639.62	38.8356	-147.161	0	0
38.92	675	38.92	552	38.92	595	38.92	537		39.045	675	39.045	712.5	39.045	-126.319	0	0	--		38.8555	621	38.8555	634.17	38.8555	-126.711	0	0
38.94	672	38.94	535	38.94	581	38.94	599		39.065	672	39.065	717.23	39.065	-134.049	0	0	--		38.8754	618	38.8754	621.31	38.8754	-116.851	0	0
38.96	669	38.96	579	38.96	581	38.96	534		39.085	669	39.085	738.6	39.085	-158.419	0	0	--		38.8953	658	38.8953	601.16	38.8953	-56.7009	0	0
38.98	751	38.98	573	38.98	577	38.98	575		39.105	751	39.105	771.69	39.105	-109.509	0	0	--		38.9153	605	38.9153	574.28	38.9153	-82.8209	0	0
39	779	39	569	39	597	39	567		39.125	779	39.125	807.26	39.125	-117.079	0	0	--		38.9352	615	38.9352	541.7	38.9352	-40.2409	0	0
39.02	862	39.02	623	39.02	606	39.02	525		39.145	862	39.145	836.04	39.145	-62.8589	0	0	--		38.9551	552	38.9551	504.74	38.9551	-66.2809	0	0
39.04	881	39.04	657	39.04	621	39.04	554		39.165	881	39.165	853.16	39.165	-60.9789	0	0	--		38.975	546	38.975	465.04	38.975	-32.5809	0	0
39.06	958	39.06	695	39.06	618	39.06	589		39.185	958	39.185	861.63	39.185	7.55115	0	0	--		38.995	485	38.995	424.24	38.995	-52.7809	0	0
39.08	981	39.08	777	39.08	658	39.08	598		39.205	981	39.205	870.66	39.205	21.5211	0	0	--		39.0149	438	39.0149	384	39.0149	-59.5409	0	0
39.1	895	39.1	779	39.1	605	39.1	720		39.225	895	39.225	884.22	39.225	-78.0388	0	0	--		39.0348	346	39.0348	345.69	39.0348	-113.231	0	0
39.12	871	39.12	781	39.12	615	39.12	704		39.245	871	39.245	881.71	39.245	-99.5289	0	0	--		39.0548	320	39.0548	310.31	39.0548	-103.851	0	0
39.14	794	39.14	757	39.14	552	39.14	711		39.265	794	39.265	822.47	39.265	-117.289	0	0	--		39.0748	283	39.0748	278.51	39.0748	-109.051	0	0
39.16	645	39.16	739	39.16	546	39.16	675		39.285	645	39.285	704.49	39.285	-148.309	0	0	--		39.0947	245	39.0947	250.12	39.0947	-118.661	0	0
39.18	569	39.18	629	39.18	485	39.18	622		39.305	569	39.305	573.38	39.305	-93.1988	0	0	--		39.1146	237	39.1146	224.6	39.1146	-101.141	0	0
39.2	517	39.2	558	39.2	438	39.2	593		39.325	517	39.325	462.44	39.325	-34.2589	0	0	--		39.1346	214	39.1346	202.49	39.1346	-102.031	0	0
39.22	433	39.22	458	39.22	346	39.22	489		39.345	433	39.345	378.13	39.345	-33.9489	0	0	--		39.1545	156	39.1545	184.09	39.1545	-141.631	0	0
39.24	361	39.24	444	39.24	320	39.24	459		39.365	361	39.365	316.17	39.365	-43.9889	0	0	--		39.1744	189	39.1744	169.32	39.1744	-93.8609	0	0
39.26	287	39.26	367	39.26	283	39.26	392		39.385	287	39.385	270.73	39.385	-72.549	0	0	--		39.1943	132	39.1943	157.74	39.1943	-139.281	0	0
39.28	265	39.28	259	39.28	245	39.28	331		39.405	265	39.405	237.16	39.405	-60.9789	0	0	--		39.2143	142	39.2143	148.38	39.2143	-119.921	0	0
39.3	219	39.3	220	39.3	237	39.3	285		39.425	219	39.425	212.01	39.425	-81.8289	0	0	--		39.2342	160	39.2342	140.09	39.2342	-93.6309	0	0
39.32	200	39.32	221	39.32	214	39.32	218		39.445	200	39.445	192.84	39.445	-81.6589	0	0	--		39.2541	143	39.2541	133.12	39.2541	-103.661	0	0
39.34	167	39.34	185	39.34	156	39.34	189		39.465	167	39.465	177.94	39.465	-99.7589	0	0	--		39.274	118	39.274	127.63	39.274	-123.171	0	0
39.36	171	39.36	141	39.36	189	39.36	171		39.485	171	39.485	166.09	39.485	-83.9089	0	0	--		39.294	126	39.294	122.74	39.294	-110.281	0	0
39.38	205	39.38	132	39.38	132	39.38	146		39.505	205	39.505	156.48	39.505	-40.299	0	0	--		39.3139	123	39.3139	117.6	39.3139	-108.141	0	0
39.4	165	39.4	121	39.4	142	39.4	132		39.525	165	39.525	148.53	39.525	-72.3489	0	0	--		39.3338	114	39.3338	111.71	39.3338	-111.251	0	0
39.42	142	39.42	134	39.42	160	39.42	135		39.545	142	39.545	141.84	39.545	-88.6589	0	0	--		39.3537	103	39.3537	105.21	39.3537	-115.751	0	0
39.44	122	39.44	126	39.44	143	39.44	107		39.565	122	39.565	136.13	39.565	-102.949	0	0	--		39.3737	109	39.3737	99.26	39.3737	-103.801	0	0
39.46	136	39.46	112	39.46	118	39.46	117		39.5849	136	39.5849	131.21	39.5849	-84.0289	0	0	--		39.3936	105	39.3936	94.61	39.3936	-103.151	0	0
39.48	133	39.48	110	39.48	126	39.48	115		39.605	133	39.605	126.93	39.605	-82.7489	0	0	--		39.4135	100	39.4135	91.64	39.4135	-105.181	0	0
39.5	108	39.5	91	39.5	123	39.5	90		39.6249	108	39.6249	123.17	39.6249	-103.989	0	0	--		39.4334	104	39.4334	90.06	39.4334	-99.6009	0	0
39.52	118	39.52	93	39.52	114	39.52	120		39.6449	118	39.6449	119.85	39.6449	-90.6689	0	0	--		39.4534	107	39.4534	89.26	39.4534	-95.8009	0	0
39.54	113	39.54	90	39.54	103	39.54	104		39.6649	113	39.6649	116.91	39.6649	-92.7289	0	0	--		39.4733	110	39.4733	88.57	39.4733	-92.1109	0	0
39.56	111	39.56	94	39.56	109	39.56	104		39.6849	111	39.6849	114.29	39.6849	-92.1089	0	0	--		39.4932	102	39.4932	87.42	39.4932	-98.9609	0	0
39.58	121	39.58	81	39.58	105	39.58	118		39.7049	121	39.7049	111.94	39.7049	-79.7589	0	0	--		39.5132	81	39.5132	85.39	39.5132	-117.931	0	0
39.6	115	39.6	107	39.6	100	39.6	103		39.7249	115	39.7249	109.83	39.7249	-83.6489	0	0	--		39.5331	97	39.5331	82.57	39.5331	-99.1109	0	0
39.62	111	39.62	96	39.62	104	39.62	93		39.7449	111	39.7449	107.93	39.7449	-85.7489	0	0	--		39.553	91	39.553	80.26	39.553	-102.801	0	0
39.64	114	39.64	98	39.64	107	39.64	90		39.7649	114	39.7649	106.21	39.7649	-81.0289	0	0	--		39.5729	95	39.5729	81.32	39.5729	-99.8609	0	0
39.66	112	39.66	92	39.66	110	39.66	101		39.7849	112	39.7849	104.66	39.7849	-81.4789	0	0	--		39.5929	78	39.5929	83.06	39.5929	-118.601	0	0
39.68	93	39.68	95	39.68	102	39.68	92		39.8049	93	39.8049	103.24	39.8049	-99.0588	0	0	--		39.6128	72	39.6128	84.61	39.6128	-126.151	0	0
39.7	98	39.7	82	39.7	81	39.7	93		39.8249	98	39.8249	101.96	39.8249	-92.7789	0	0	--		39.6327	82	39.6327	85.08	39.6327	-116.621	0	0
39.72	100	39.72	85	39.72	97	39.72	86		39.8449	100	39.8449	100.78	39.8449	-89.5989	0	0	--		39.6527	76	39.6527	83.7	39.6527	-121.241	0	0
39.74	104	39.74	80	39.74	91	39.74	96		39.8649	104	39.8649	99.71	39.8649	-84.5289	0	0	--		39.6726	85	39.6726	81.5	39.6726	-110.041	0	0
39.76	114	39.76	85	39.76	95	39.76	78		39.8849	114	39.8849	98.73	39.8849	-73.549	0	0	--		39.6925	81	39.6925	80.98	39.6925	-113.521	0	0
39.78	93	39.78	72	39.78	78	39.78	84		39.9049	93	39.9049	97.83	39.9049	-93.6489	0	0	--		39.7125	76	39.7125	80.49	39.7125	-118.031	0	0
39.8	87	39.8	85	39.8	72	39.8	81		39.9249	87	39.9249	97	39.9249	-98.8189	0	0	--		39.7324	80	39.7324	80.03	39.7324	-113.571	0	0
39.82	95	39.82	92	39.82	82	39.82	88		39.9449	95	39.9449	96.24	39.9449	-90.0588	0	0	--		39.7523	95	39.7523	79.59	39.7523	-98.1309	0	0
39.84	85	39.84	88	39.84	76	39.84	75		39.9649	85	39.9649	95.54	39.9649	-99.3589	0	0	--		39.7723	71	39.7723	79.19	39.7723	-121.731	0	0
39.86	73	39.86	85	39.86	85	39.86	69		39.9849	73	39.9849	94.9	39.9849	-110.719	0	0	--		39.7922	82	39.7922	78.8	39.7922	-110.341	0	0
39.88	90	39.88	77	39.88	81	39.88	77		40.0049	90	40.0049	94.31	40.0049	-93.1289	0	0	--		39.8121	80	39.8121	78.43	39.8121	-111.971	0	0
39.9	89	39.9	68	39.9	76	39.9	69		40.0249	89	40.0249	93.77	40.0249	-93.5889	0	0	--		39.8321	85	39.8321	78.09	39.8321	-106.631	0	0
39.92	97	39.92	68	39.92	80	39.92	78		40.0449	97	40.0449	92.49	40.0449	-84.3088	0	0	--		39.852	95	39.852	77.76	39.852	-96.3009	0	0
39.94	97	39.94	84	39.94	95	39.94	91		40.0649	97	40.0649	92.06	40.0649	-83.8789	0	0	--		39.8719	89	39.8719	77.45	39.8719	-101.991	0	0
39.96	103	39.96	68	39.96	71	39.96	84		40.0849	103	40.0849	91.66	40.0849	-77.4789	0	0	--		39.8918	84	39.8918	77.16	39.8918	-106.701	0	0
39.98	94	39.98	74	39.98	82	39.98	79		40.1049	94	40.1049	91.26	40.1049	-86.0789	0	0	--		39.9118	72	39.9118	76.89	39.9118	-118.431	0	0
40	89	40	76	40	80	40	78		40.1249	89	40.1249	90.69	40.1249	-90.5089	0	0	--		39.9317	79	39.9317	76.63	39.9317	-111.171	0	0
40.02	84	40.02	80	40.02	85	40.02	74		40.1449	84	40.1449	90.14	40.1449	-94.9589	0	0	--		39.9516	71	39.9516	76.39	39.9516	-118.931	0	0
40.04	93	40.04	84	40.04	95	40.04	94		40.1649	93	40.1649	89.62	40.1649	-85.4388	0	0	--		39.9715	82	39.9715	76.16	39.9715	-107.701	0	0
40.06	85	40.06	82	40.06	89	40.06	69		40.1848	85	40.1848	89.13	40.1848	-92.9488	0	0	--		39.9915	86	39.9915	75.96	39.9915	-103.501	0	0
40.08	86	40.08	93	40.08	84	40.08	76		40.2049	86	40.2049	88.65	40.2049	-91.4689	0	0	--		40.0114	81	40.0114	75.76	40.0114	-108.301	0	0
40.1	89	40.1	76	40.1	72	40.1	81		40.2248	89	40.2248	88.2	40.2248	-88.0189	0	0	--		40.0313	75	40.0313	75.59	40.0313	-114.131	0	0
40.12	93	40.12	76	40.12	79	40.12	84		40.2448	93	40.2448	87.76	40.2448	-83.5789	0	0	--		40.0512	77	40.0512	75.43	40.0512	-111.971	0	0
40.14	97	40.14	75	40.14	71	40.14	76		40.2648	97	40.2648	87.34	40.2648	-79.1589	0	0	--		40.0712	79	40.0712	75.29	40.0712	-109.831	0	0
40.16	99	40.16	76	40.16	82	40.16	72		40.2848	99	40.2848	85.35	40.2848	-75.1689	0	0	--		40.0911	65	40.0911	75.16	40.0911	-123.701	0	0
40.18	83	40.18	79	40.18	86	40.18	81		40.3048	83	40.3048	85.03	40.3048	-90.8489	0	0	--		40.111	79	40.111	75.05	40.111	-109.591	0	0
40.2	86	40.2	77	40.2	81	40.2	75		40.3248	86	40.3248	84.71	40.3248	-87.5289	0	0	--		40.1309	69	40.1309	74.95	40.1309	-119.491	0	0
40.22	86	40.22	66	40.22	75	40.22	71		40.3448	86	40.3448	84.41	40.3448	-87.2289	0	0	--		40.1509	91	40.1509	74.87	40.1509	-97.4109	0	0
40.24	83	40.24	79	40.24	77	40.24	79		40.3648	83	40.3648	84.11	40.3648	-89.929	0	0	--		40.1708	69	40.1708	74.8	40.1708	-119.341	0	0
40.26	101	40.26	77	40.26	79	40.26	76		40.3848	101	40.3848	83.83	40.3848	-71.6489	0	0	--		40.1907	82	40.1907	74.75	40.1907	-106.291	0	0
40.28	86	40.28	73	40.28	65	40.28	59		40.4048	86	40.4048	83.55	40.4048	-86.3689	0	0	--		40.2106	75	40.2106	74.72	40.2106	-113.261	0	0
40.3	80	40.3	75	40.3	79	40.3	56		40.4248	80	40.4248	83.28	40.4248	-92.0989	0	0	--		40.2306	82	40.2306	74.7	40.2306	-106.241	0	0
40.32	83	40.32	87	40.32	69	40.32	70		40.4448	83	40.4448	83.02	40.4448	-88.8389	0	0	--		40.2505	80	40.2505	72.94	40.2505	-106.481	0	0
40.34	93	40.34	66	40.34	91	40.34	77		40.4648	93	40.4648	82.77	40.4648	-78.5889	0	0	--		40.2704	76	40.2704	72.96	40.2704	-110.501	0	0
40.36	85	40.36	66	40.36	69	40.36	68		40.4848	85	40.4848	82.52	40.4848	-86.3389	0	0	--		40.2904	75	40.2904	72.99	40.2904	-111.531	0	0
40.38	78	40.38	83	40.38	82	40.38	83		40.5048	78	40.5048	82.28	40.5048	-93.0989	0	0	--		40.3104	76	40.3104	72.82	40.3104	-110.361	0	0
40.4	76	40.4	71	40.4	75	40.4	83		40.5248	76	40.5248	82.05	40.5248	-94.8689	0	0	--		40.3303	70	40.3303	72.88	40.3303	-116.421	0	0
40.42	94	40.42	78	40.42	82	40.42	80		40.5448	94	40.5448	81.82	40.5448	-76.6389	0	0	--		40.3502	75	40.3502	73.49	40.3502	-112.031	0	0
40.44	74	40.44	70	40.44	80	40.44	67		40.5648	74	40.5648	81.63	40.5648	-96.4488	0	0	--		40.3702	61	40.3702	74.01	40.3702	-126.551	0	0
40.46	73	40.46	69	40.46	76	40.46	68		40.5848	73	40.5848	81.48	40.5848	-97.299	0	0	--		40.3901	54	40.3901	74.45	40.3901	-133.991	0	0
40.48	79	40.48	75	40.48	75	40.48	78		40.6048	79	40.6048	81.32	40.6048	-91.1389	0	0	--		40.41	85	40.41	74.49	40.41	-103.031	0	0
40.5	87	40.5	64	40.5	76	40.5	77		40.6248	87	40.6248	81.18	40.6248	-82.9989	0	0	--		40.4299	79	40.4299	74.48	40.4299	-109.021	0	0
40.52	73	40.52	68	40.52	70	40.52	76		40.6448	73	40.6448	81.04	40.6448	-96.8589	0	0	--		40.4499	67	40.4499	74.43	40.4499	-120.971	0	0
40.54	86	40.54	78	40.54	75	40.54	73		40.6648	86	40.6648	80.9	40.6648	-83.7189	0	0	--		40.4698	80	40.4698	74.73	40.4698	-108.271	0	0
40.56	89	40.56	75	40.56	61	40.56	70		40.6848	89	40.6848	80.77	40.6848	-80.5889	0	0	--		40.4897	80	40.4897	74.97	40.4897	-108.511	0	0
40.58	75	40.58	67	40.58	54	40.58	61		40.7048	75	40.7048	80.64	40.7048	-94.4589	0	0	--		40.5096	88	40.5096	75.11	40.5096	-100.651	0	0
40.6	79	40.6	81	40.6	85	40.6	72		40.7248	79	40.7248	80.51	40.7248	-90.3289	0	0	--		40.5295	76	40.5295	75.18	40.5295	-112.721	0	0
40.62	68	40.62	83	40.62	79	40.62	78		40.7448	68	40.7448	79.82	40.7448	-100.639	0	0	--		40.5495	74	40.5495	75.19	40.5495	-114.731	0	0
40.64	78	40.64	73	40.64	67	40.64	78		40.7648	78	40.7648	79.72	40.7648	-90.5389	0	0	--		40.5694	67	40.5694	75.15	40.5694	-121.691	0	0
40.66	89	40.66	71	40.66	80	40.66	71		40.7848	89	40.7848	79.61	40.7848	-79.429	0	0	--		40.5893	75	40.5893	75.08	40.5893	-113.621	0	0
40.68	86	40.68	72	40.68	80	40.68	84		40.8047	86	40.8047	79.51	40.8047	-82.3289	0	0	--		40.6092	90	40.6092	74.98	40.6092	-98.5209	0	0
40.7	76	40.7	67	40.7	88	40.7	71		40.8248	76	40.8248	79.41	40.8248	-92.2289	0	0	--		40.6292	68	40.6292	74.86	40.6292	-120.401	0	0
40.72	91	40.72	66	40.72	76	40.72	71		40.8447	91	40.8447	79.32	40.8447	-77.1389	0	0	--		40.6491	65	40.6491	74.73	40.6491	-123.271	0	0
40.74	71	40.74	65	40.74	74	40.74	64		40.8647	71	40.8647	79.23	40.8647	-97.049	0	0	--		40.669	71	40.669	74.59	40.669	-117.131	0	0
40.76	72	40.76	63	40.76	67	40.76	80		40.8847	72	40.8847	79.13	40.8847	-95.9488	0	0	--		40.689	76	40.689	74.44	40.689	-111.981	0	0
40.78	78	40.78	69	40.78	75	40.78	67		40.9047	78	40.9047	79.05	40.9047	-89.8689	0	0	--		40.7089	81	40.7089	74.3	40.7089	-106.841	0	0
40.8	78	40.8	78	40.8	90	40.8	60		40.9247	78	40.9247	78.96	40.9247	-89.7789	0	0	--		40.7288	97	40.7288	74.15	40.7288	-90.6909	0	0
40.82	72	40.82	68	40.82	68	40.82	66		40.9447	72	40.9447	78.87	40.9447	-95.6888	0	0	--		40.7487	72	40.7487	74.01	40.7487	-115.551	0	0
40.84	87	40.84	78	40.84	65	40.84	81		40.9647	87	40.9647	78.79	40.9647	-80.6089	0	0	--		40.7687	67	40.7687	73.87	40.7687	-120.411	0	0
40.86	84	40.86	64	40.86	71	40.86	72		40.9847	84	40.9847	77.57	40.9847	-82.3889	0	0	--		40.7886	66	40.7886	73.73	40.7886	-121.271	0	0
40.88	62	40.88	80	40.88	76	40.88	47		41.0047	62	41.0047	77.51	41.0047	-104.329	0	0	--		40.8085	73	40.8085	73.6	40.8085	-114.141	0	0
40.9	85	40.9	69	40.9	81	40.9	63		41.0247	85	41.0247	77.46	41.0247	-81.2789	0	0	--		40.8284	78	40.8284	73.48	40.8284	-109.021	0	0
40.92	92	40.92	63	40.92	97	40.92	78		41.0447	92	41.0447	77.41	41.0447	-74.2289	0	0	--		40.8484	61	40.8484	73.36	40.8484	-125.901	0	0
40.94	85	40.94	67	40.94	72	40.94	77		41.0647	85	41.0647	77.5	41.0647	-81.3189	0	0	--		40.8683	71	40.8683	73.25	40.8683	-115.791	0	0
40.96	76	40.96	81	40.96	67	40.96	75		41.0847	76	41.0847	77.63	41.0847	-90.4488	0	0	--		40.8882	78	40.8882	73.15	40.8882	-108.691	0	0
40.98	77	40.98	73	40.98	66	40.98	67		41.1047	77	41.1047	77.77	41.1047	-89.5889	0	0	--		40.9082	69	40.9082	73.05	40.9082	-117.591	0	0
41	80	41	60	41	73	41	81		41.1247	80	41.1247	77.91	41.1247	-86.7289	0	0	--		40.9282	70	40.9282	72.96	40.9282	-116.501	0	0
41.02	78	41.02	71	41.02	78	41.02	77		41.1447	78	41.1447	78.05	41.1447	-88.8689	0	0	--		40.9481	68	40.9481	72.87	40.9481	-118.411	0	0
41.04	67	41.04	75	41.04	61	41.04	53		41.1647	67	41.1647	78.18	41.1647	-99.9989	0	0	--		40.968	66	40.968	72.79	40.968	-120.331	0	0
41.06	84	41.06	76	41.06	71	41.06	57		41.1847	84	41.1847	78.32	41.1847	-83.1389	0	0	--		40.9879	77	40.9879	72.72	40.9879	-109.261	0	0
41.08	70	41.08	62	41.08	78	41.08	69		41.2047	70	41.2047	78.47	41.2047	-97.2889	0	0	--		41.0079	75	41.0079	72.65	41.0079	-111.191	0	0
41.1	81	41.1	68	41.1	69	41.1	84		41.2247	81	41.2247	78.61	41.2247	-86.429	0	0	--		41.0278	87	41.0278	72.59	41.0278	-99.1309	0	0
41.12	75	41.12	78	41.12	70	41.12	75		41.2447	75	41.2447	78.75	41.2447	-92.5689	0	0	--		41.0477	63	41.0477	72.54	41.0477	-123.081	0	0
41.14	85	41.14	77	41.14	68	41.14	75		41.2647	85	41.2647	78.89	41.2647	-82.7089	0	0	--		41.0676	68	41.0676	72.49	41.0676	-118.031	0	0
41.16	85	41.16	79	41.16	66	41.16	64		41.2847	85	41.2847	79.03	41.2847	-82.8489	0	0	--		41.0876	78	41.0876	72.44	41.0876	-107.981	0	0
41.18	79	41.18	76	41.18	77	41.18	73		41.3047	79	41.3047	79.18	41.3047	-88.9989	0	0	--		41.1075	73	41.1075	72.4	41.1075	-112.941	0	0
41.2	82	41.2	63	41.2	75	41.2	56		41.3247	82	41.3247	79.32	41.3247	-86.1389	0	0	--		41.1274	73	41.1274	72.37	41.1274	-112.911	0	0
41.22	80	41.22	75	41.22	87	41.22	67		41.3447	80	41.3447	79.47	41.3447	-88.2889	0	0	--		41.1474	70	41.1474	72.34	41.1474	-115.881	0	0
41.24	80	41.24	72	41.24	63	41.24	68		41.3646	80	41.3646	79.61	41.3646	-88.429	0	0	--		41.1673	76	41.1673	72.32	41.1673	-109.861	0	0
41.26	96	41.26	65	41.26	68	41.26	50		41.3847	96	41.3847	79.76	41.3847	-72.5789	0	0	--		41.1872	70	41.1872	72.29	41.1872	-115.831	0	0
41.28	77	41.28	65	41.28	78	41.28	63		41.4046	77	41.4046	79.9	41.4046	-91.7189	0	0	--		41.2071	72	41.2071	72.28	41.2071	-113.821	0	0
41.3	81	41.3	65	41.3	73	41.3	58		41.4246	81	41.4246	80.05	41.4246	-87.8689	0	0	--		41.2271	80	41.2271	72.27	41.2271	-105.811	0	0
41.32	82	41.32	63	41.32	73	41.32	74		41.4446	82	41.4446	80.2	41.4446	-87.0189	0	0	--		41.247	65	41.247	72.26	41.247	-120.801	0	0
41.34	71	41.34	58	41.34	70	41.34	68		41.4646	71	41.4646	80.34	41.4646	-98.1589	0	0	--		41.2669	72	41.2669	72.25	41.2669	-113.791	0	0
41.36	79	41.36	69	41.36	76	41.36	59		41.4846	79	41.4846	80.49	41.4846	-90.3088	0	0	--		41.2868	75	41.2868	72.25	41.2868	-110.791	0	0
41.38	81	41.38	65	41.38	70	41.38	60		41.5046	81	41.5046	80.25	41.5046	-88.0689	0	0	--		41.3068	73	41.3068	72.26	41.3068	-112.801	0	0
41.4	88	41.4	76	41.4	72	41.4	62		41.5246	88	41.5246	79.98	41.5246	-80.799	0	0	--		41.3267	76	41.3267	72.26	41.3267	-109.801	0	0
41.42	89	41.42	64	41.42	80	41.42	65		41.5446	89	41.5446	79.72	41.5446	-79.5389	0	0	--		41.3466	77	41.3466	72.27	41.3466	-108.811	0	0
41.44	88	41.44	57	41.44	65	41.44	65		41.5646	88	41.5646	79.45	41.5646	-80.2689	0	0	--		41.3665	62	41.3665	72.29	41.3665	-123.831	0	0
41.46	79	41.46	54	41.46	72	41.46	71		41.5846	79	41.5846	79.19	41.5846	-89.0089	0	0	--		41.3864	73	41.3864	72.3	41.3864	-112.841	0	0
41.48	65	41.48	76	41.48	75	41.48	65		41.6046	65	41.6046	78.92	41.6046	-102.739	0	0	--		41.4064	63	41.4064	72.33	41.4064	-122.871	0	0
41.5	64	41.5	74	41.5	73	41.5	63		41.6246	64	41.6246	78.66	41.6246	-103.479	0	0	--		41.4263	70	41.4263	72.35	41.4263	-115.891	0	0
41.52	85	41.52	74	41.52	76	41.52	61		41.6446	85	41.6446	78.4	41.6446	-82.2189	0	0	--		41.4462	69	41.4462	72.37	41.4462	-116.911	0	0
41.54	82	41.54	59	41.54	77	41.54	77		41.6646	82	41.6646	78.14	41.6646	-84.9589	0	0	--		41.4661	71	41.4661	72.4	41.4661	-114.941	0	0
41.56	80	41.56	74	41.56	62	41.56	69		41.6846	80	41.6846	77.87	41.6846	-86.6888	0	0	--		41.4862	84	41.4862	72.44	41.4862	-101.981	0	0
41.58	82	41.58	76	41.58	73	41.58	60		41.7046	82	41.7046	77.61	41.7046	-84.429	0	0	--		41.5061	83	41.5061	72.47	41.5061	-103.011	0	0
41.6	74	41.6	79	41.6	63	41.6	64		41.7246	74	41.7246	76.75	41.7246	-91.5689	0	0	--		41.526	72	41.526	72.51	41.526	-114.051	0	0
41.62	74	41.62	77	41.62	70	41.62	68		41.7446	74	41.7446	76.5	41.7446	-91.3189	0	0	--		41.546	83	41.546	72.55	41.546	-103.091	0	0
41.64	78	41.64	69	41.64	69	41.64	61		41.7646	78	41.7646	76.25	41.7646	-87.0689	0	0	--		41.5659	72	41.5659	72.59	41.5659	-114.131	0	0
41.66	53	41.66	64	41.66	71	41.66	61		41.7846	53	41.7846	75.99	41.7846	-111.809	0	0	--		41.5858	81	41.5858	72.64	41.5858	-105.181	0	0
41.68	85	41.68	69	41.68	84	41.68	62		41.8046	85	41.8046	75.74	41.8046	-79.5588	0	0	--		41.6057	69	41.6057	72.69	41.6057	-117.231	0	0
41.7	81	41.7	75	41.7	83	41.7	73		41.8246	81	41.8246	75.49	41.8246	-83.3088	0	0	--		41.6257	70	41.6257	72.74	41.6257	-116.281	0	0
41.72	80	41.72	67	41.72	72	41.72	78		41.8446	80	41.8446	75.24	41.8446	-84.0588	0	0	--		41.6456	64	41.6456	72.79	41.6456	-122.331	0	0
41.74	73	41.74	67	41.74	83	41.74	66		41.8646	73	41.8646	75.04	41.8646	-90.8589	0	0	--		41.6655	58	41.6655	72.84	41.6655	-128.381	0	0
41.76	81	41.76	60	41.76	72	41.76	71		41.8846	81	41.8846	75.17	41.8846	-82.9889	0	0	--		41.6854	73	41.6854	72.61	41.6854	-113.151	0	0
41.78	84	41.78	71	41.78	81	41.78	61		41.9046	84	41.9046	75.29	41.9046	-80.1089	0	0	--		41.7054	72	41.7054	72.39	41.7054	-113.931	0	0
41.8	76	41.8	79	41.8	69	41.8	62		41.9246	76	41.9246	75.13	41.9246	-87.9488	0	0	--		41.7253	69	41.7253	72.16	41.7253	-116.701	0	0
41.82	68	41.82	75	41.82	70	41.82	65		41.9445	68	41.9445	75.25	41.9445	-96.0689	0	0	--		41.7452	88	41.7452	71.94	41.7452	-97.4809	0	0
41.84	86	41.84	63	41.84	64	41.84	71		41.9646	86	41.9646	75.38	41.9646	-78.1988	0	0	--		41.7651	79	41.7651	71.72	41.7651	-106.261	0	0
41.86	85	41.86	68	41.86	58	41.86	55		41.9845	85	41.9845	75.5	41.9845	-79.3189	0	0	--		41.7851	81	41.7851	71.5	41.7851	-104.041	0	0
41.88	80	41.88	73	41.88	73	41.88	60		42.0045	80	42.0045	75.63	42.0045	-84.4488	0	0	--		41.805	88	41.805	71.28	41.805	-96.8209	0	0
41.9	81	41.9	59	41.9	72	41.9	63		42.0245	81	42.0245	75.75	42.0245	-83.5689	0	0	--		41.8249	62	41.8249	71.07	41.8249	-122.611	0	0
41.92	63	41.92	68	41.92	69	41.92	73		42.0445	63	42.0445	75.88	42.0445	-101.699	0	0	--		41.8448	71	41.8448	70.85	41.8448	-113.391	0	0
41.94	83	41.94	76	41.94	88	41.94	65		42.0645	83	42.0645	76	42.0645	-81.8189	0	0	--		41.8648	61	41.8648	70.64	41.8648	-123.181	0	0
41.96	76	41.96	70	41.96	79	41.96	69		42.0845	76	42.0845	76.13	42.0845	-88.9488	0	0	--		41.8847	74	41.8847	70.43	41.8847	-109.971	0	0
41.98	81	41.98	64	41.98	81	41.98	74		42.1045	81	42.1045	76.25	42.1045	-84.0689	0	0	--		41.9046	66	41.9046	70.23	41.9046	-117.771	0	0
42	74	42	61	42	88	42	68		42.1245	74	42.1245	76.38	42.1245	-91.1988	0	0	--		41.9245	88	41.9245	70.02	41.9245	-95.5609	0	0
42.02	68	42.02	86	42.02	62	42.02	70		42.1445	68	42.1445	76.5	42.1445	-97.3189	0	0	--		41.9445	75	41.9445	69.82	41.9445	-108.361	0	0
42.04	73	42.04	72	42.04	71	42.04	75		42.1645	73	42.1645	76.63	42.1645	-92.4488	0	0	--		41.9644	72	41.9644	69.62	41.9644	-111.161	0	0
42.06	70	42.06	70	42.06	61	42.06	62		42.1845	70	42.1845	76.75	42.1845	-95.5689	0	0	--		41.9843	53	41.9843	69.42	41.9843	-129.961	0	0
42.08	78	42.08	71	42.08	74	42.08	67		42.2045	78	42.2045	76.88	42.2045	-87.6988	0	0	--		42.0043	82	42.0043	69.9	42.0043	-101.441	0	0
42.1	79	42.1	70	42.1	66	42.1	71		42.2245	79	42.2245	77	42.2245	-86.8189	0	0	--		42.0242	86	42.0242	70.37	42.0242	-97.9109	0	0
42.12	73	42.12	69	42.12	88	42.12	84		42.2445	73	42.2445	77.13	42.2445	-92.9488	0	0	--		42.0441	68	42.0441	70.86	42.0441	-116.401	0	0
42.14	86	42.14	65	42.14	75	42.14	77		42.2645	86	42.2645	77.25	42.2645	-80.0689	0	0	--		42.0641	89	42.0641	71.34	42.0641	-95.8809	0	0
42.16	74	42.16	61	42.16	72	42.16	75		42.2845	74	42.2845	77.72	42.2845	-92.5389	0	0	--		42.084	81	42.084	71.82	42.084	-104.361	0	0
42.18	77	42.18	64	42.18	53	42.18	73		42.3045	77	42.3045	77.98	42.3045	-89.799	0	0	--		42.1039	62	42.1039	72.31	42.1039	-123.851	0	0
42.2	73	42.2	61	42.2	82	42.2	84		42.3245	73	42.3245	78.48	42.3245	-94.299	0	0	--		42.1239	71	42.1239	72.8	42.1239	-115.341	0	0
42.22	77	42.22	72	42.22	86	42.22	81		42.3445	77	42.3445	78.98	42.3445	-90.799	0	0	--		42.1438	78	42.1438	73.29	42.1438	-108.831	0	0
42.24	74	42.24	77	42.24	68	42.24	70		42.3645	74	42.3645	79.47	42.3645	-94.2889	0	0	--		42.1638	81	42.1638	73.78	42.1638	-106.321	0	0
42.26	88	42.26	71	42.26	89	42.26	62		42.3845	88	42.3845	79.97	42.3845	-80.7889	0	0	--		42.1837	76	42.1837	74.27	42.1837	-111.811	0	0
42.28	80	42.28	78	42.28	81	42.28	57		42.4045	80	42.4045	80.64	42.4045	-89.4589	0	0	--		42.2036	80	42.2036	74.76	42.2036	-108.301	0	0
42.3	97	42.3	80	42.3	62	42.3	71		42.4245	97	42.4245	81.14	42.4245	-72.9589	0	0	--		42.2235	71	42.2235	75.26	42.2235	-117.801	0	0
42.32	92	42.32	86	42.32	71	42.32	65		42.4445	92	42.4445	81.64	42.4445	-78.4589	0	0	--		42.2434	85	42.2434	75.76	42.2434	-104.301	0	0
42.34	86	42.34	85	42.34	78	42.34	62		42.4645	86	42.4645	82.14	42.4645	-84.9589	0	0	--		42.2634	84	42.2634	76.26	42.2634	-105.801	0	0
42.36	94	42.36	68	42.36	81	42.36	68		42.4845	94	42.4845	82.64	42.4845	-77.4589	0	0	--		42.2833	76	42.2833	76.76	42.2833	-114.301	0	0
42.38	81	42.38	74	42.38	76	42.38	73		42.5045	81	42.5045	83.14	42.5045	-90.9589	0	0	--		42.3032	73	42.3032	77.27	42.3032	-117.811	0	0
42.4	86	42.4	69	42.4	80	42.4	69		42.5245	86	42.5245	83.64	42.5245	-86.4589	0	0	--		42.3232	79	42.3232	77.77	42.3232	-112.311	0	0
42.42	86	42.42	80	42.42	71	42.42	76		42.5444	86	42.5444	84.14	42.5444	-86.9589	0	0	--		42.3431	92	42.3431	78.28	42.3431	-99.8209	0	0
42.44	76	42.44	72	42.44	85	42.44	69		42.5644	76	42.5644	84.64	42.5644	-97.4589	0	0	--		42.363	89	42.363	78.79	42.363	-103.331	0	0
42.46	86	42.46	79	42.46	84	42.46	65		42.5844	86	42.5844	88.14	42.5844	-90.9589	0	0	--		42.3829	74	42.3829	79.3	42.3829	-118.841	0	0
42.48	78	42.48	78	42.48	76	42.48	68		42.6044	78	42.6044	88.68	42.6044	-99.4989	0	0	--		42.4029	96	42.4029	79.82	42.4029	-97.3609	0	0
42.5	82	42.5	88	42.5	73	42.5	75		42.6244	82	42.6244	89.23	42.6244	-96.049	0	0	--		42.4228	83	42.4228	80.33	42.4228	-110.871	0	0
42.52	81	42.52	74	42.52	79	42.52	80		42.6444	81	42.6444	89.77	42.6444	-97.5889	0	0	--		42.4427	70	42.4427	80.85	42.4427	-124.391	0	0
42.54	105	42.54	80	42.54	92	42.54	79		42.6644	105	42.6644	90.32	42.6644	-74.1389	0	0	--		42.4626	75	42.4626	81.37	42.4626	-119.911	0	0
42.56	98	42.56	91	42.56	89	42.56	78		42.6844	98	42.6844	90.87	42.6844	-81.6888	0	0	--		42.4826	79	42.4826	81.89	42.4826	-116.431	0	0
42.58	98	42.58	80	42.58	74	42.58	64		42.7044	98	42.7044	92.91	42.7044	-83.7289	0	0	--		42.5025	94	42.5025	82.41	42.5025	-101.951	0	0
42.6	100	42.6	63	42.6	96	42.6	64		42.7244	100	42.7244	93.49	42.7244	-82.3088	0	0	--		42.5224	94	42.5224	82.94	42.5224	-102.481	0	0
42.62	81	42.62	65	42.62	83	42.62	78		42.7444	81	42.7444	94.06	42.7444	-101.879	0	0	--		42.5423	76	42.5423	83.47	42.5423	-121.011	0	0
42.64	108	42.64	80	42.64	70	42.64	74		42.7644	108	42.7644	94.08	42.7644	-74.8989	0	0	--		42.5623	70	42.5623	83.99	42.5623	-127.531	0	0
42.66	103	42.66	79	42.66	75	42.66	89		42.7844	103	42.7844	93.97	42.7844	-79.7889	0	0	--		42.5822	79	42.5822	84.53	42.5822	-119.071	0	0
42.68	79	42.68	86	42.68	79	42.68	90		42.8044	79	42.8044	93.85	42.8044	-103.669	0	0	--		42.6021	68	42.6021	85.06	42.6021	-130.601	0	0
42.7	83	42.7	77	42.7	94	42.7	76		42.8244	83	42.8244	93.74	42.8244	-99.5588	0	0	--		42.622	79	42.622	85.6	42.622	-120.141	0	0
42.72	96	42.72	81	42.72	94	42.72	71		42.8444	96	42.8444	93.63	42.8444	-86.4488	0	0	--		42.642	85	42.642	86.13	42.642	-114.671	0	0
42.74	96	42.74	81	42.74	76	42.74	80		42.8644	96	42.8644	93.53	42.8644	-86.3489	0	0	--		42.6619	83	42.6619	86.67	42.6619	-117.211	0	0
42.76	94	42.76	98	42.76	70	42.76	76		42.8844	94	42.8844	93.42	42.8844	-88.2389	0	0	--		42.6818	84	42.6818	87.22	42.6818	-116.761	0	0
42.78	103	42.78	77	42.78	79	42.78	60		42.9044	103	42.9044	93.32	42.9044	-79.1389	0	0	--		42.7017	82	42.7017	87.76	42.7017	-119.301	0	0
42.8	100	42.8	78	42.8	68	42.8	73		42.9244	100	42.9244	93.22	42.9244	-82.0389	0	0	--		42.7218	73	42.7218	88.31	42.7218	-128.851	0	0
42.82	89	42.82	80	42.82	79	42.82	95		42.9444	89	42.9444	93.12	42.9444	-92.9388	0	0	--		42.7416	70	42.7416	88.86	42.7416	-132.401	0	0
42.84	80	42.84	88	42.84	85	42.84	77		42.9644	80	42.9644	93.02	42.9644	-101.839	0	0	--		42.7616	68	42.7616	89.41	42.7616	-134.951	0	0
42.86	105	42.86	79	42.86	83	42.86	80		42.9844	105	42.9844	92.93	42.9844	-76.7489	0	0	--		42.7815	92	42.7815	89.97	42.7815	-111.511	0	0
42.88	100	42.88	80	42.88	84	42.88	81		43.0044	100	43.0044	92.84	43.0044	-81.6589	0	0	--		42.8015	80	42.8015	90.52	42.8015	-124.061	0	0
42.9	87	42.9	72	42.9	82	42.9	79		43.0244	87	43.0244	92.75	43.0244	-94.5689	0	0	--		42.8214	92	42.8214	91.08	42.8214	-112.621	0	0
42.92	99	42.92	78	42.92	73	42.92	67		43.0444	99	43.0444	92.67	43.0444	-82.4889	0	0	--		42.8413	91	42.8413	91.65	42.8413	-114.191	0	0
42.94	99	42.94	74	42.94	70	42.94	80		43.0643	99	43.0643	92.58	43.0643	-82.3989	0	0	--		42.8613	86	42.8613	92.21	42.8613	-119.751	0	0
42.96	82	42.96	84	42.96	68	42.96	87		43.0844	82	43.0844	92.69	43.0844	-99.5089	0	0	--		42.8812	78	42.8812	92.78	42.8812	-128.321	0	0
42.98	88	42.98	80	42.98	92	42.98	78		43.1043	88	43.1043	93.32	43.1043	-94.1389	0	0	--		42.9011	88	42.9011	93.35	42.9011	-118.891	0	0
43	91	43	69	43	80	43	76		43.1243	91	43.1243	93.96	43.1243	-91.7789	0	0	--		42.921	110	42.921	93.93	42.921	-97.4709	0	0
43.02	90	43.02	80	43.02	92	43.02	77		43.1443	90	43.1443	94.6	43.1443	-93.4189	0	0	--		42.941	103	42.941	94.5	42.941	-105.041	0	0
43.04	97	43.04	77	43.04	91	43.04	77		43.1643	97	43.1643	95.24	43.1643	-87.0588	0	0	--		42.9609	100	42.9609	95.08	42.9609	-108.621	0	0
43.06	101	43.06	72	43.06	86	43.06	92		43.1843	101	43.1843	95.89	43.1843	-83.7089	0	0	--		42.9808	95	42.9808	95.67	42.9808	-114.211	0	0
43.08	109	43.08	82	43.08	78	43.08	89		43.2043	109	43.2043	96.54	43.2043	-76.3589	0	0	--		43.0007	100	43.0007	96.26	43.0007	-109.801	0	0
43.1	104	43.1	78	43.1	88	43.1	75		43.2243	104	43.2243	97.2	43.2243	-82.0189	0	0	--		43.0207	87	43.0207	96.85	43.0207	-123.391	0	0
43.12	98	43.12	86	43.12	110	43.12	75		43.2443	98	43.2443	97.86	43.2443	-88.679	0	0	--		43.0406	99	43.0406	97.44	43.0406	-111.981	0	0
43.14	104	43.14	99	43.14	103	43.14	95		43.2643	104	43.2643	98.52	43.2643	-83.3389	0	0	--		43.0605	89	43.0605	98.04	43.0605	-122.581	0	0
43.16	105	43.16	86	43.16	100	43.16	88		43.2843	105	43.2843	99.19	43.2843	-83.0089	0	0	--		43.0804	93	43.0804	98.64	43.0804	-119.181	0	0
43.18	103	43.18	86	43.18	95	43.18	82		43.3043	103	43.3043	99.87	43.3043	-85.6888	0	0	--		43.1003	99	43.1003	99.25	43.1003	-113.791	0	0
43.2	81	43.2	97	43.2	100	43.2	76		43.3243	81	43.3243	100.54	43.3243	-108.359	0	0	--		43.1203	98	43.1203	99.86	43.1203	-115.401	0	0
43.22	94	43.22	85	43.22	87	43.22	80		43.3443	94	43.3443	101.23	43.3443	-96.049	0	0	--		43.1402	94	43.1402	100.47	43.1402	-120.011	0	0
43.24	106	43.24	79	43.24	99	43.24	89		43.3643	106	43.3643	101.91	43.3643	-84.7289	0	0	--		43.1601	99	43.1601	101.32	43.1601	-115.861	0	0
43.26	109	43.26	87	43.26	89	43.26	95		43.3843	109	43.3843	102.61	43.3843	-82.429	0	0	--		43.1801	100	43.1801	101.95	43.1801	-115.491	0	0
43.28	94	43.28	95	43.28	93	43.28	87		43.4043	94	43.4043	103.3	43.4043	-98.1189	0	0	--		43.2	97	43.2	102.58	43.2	-119.121	0	0
43.3	110	43.3	101	43.3	99	43.3	86		43.4243	110	43.4243	104.01	43.4243	-82.8289	0	0	--		43.2199	100	43.2199	103.21	43.2199	-116.751	0	0
43.32	101	43.32	83	43.32	98	43.32	84		43.4443	101	43.4443	104.72	43.4443	-92.5389	0	0	--		43.2398	108	43.2398	103.85	43.2398	-109.391	0	0
43.34	102	43.34	93	43.34	94	43.34	78		43.4643	102	43.4643	105.43	43.4643	-92.2489	0	0	--		43.2598	110	43.2598	104.49	43.2598	-108.031	0	0
43.36	124	43.36	96	43.36	99	43.36	84		43.4843	124	43.4843	105.68	43.4843	-70.4989	0	0	--		43.2797	113	43.2797	105.18	43.2797	-105.721	0	0
43.38	101	43.38	95	43.38	100	43.38	88		43.5043	101	43.5043	105.73	43.5043	-93.549	0	0	--		43.2996	117	43.2996	105.83	43.2996	-102.371	0	0
43.4	96	43.4	107	43.4	97	43.4	96		43.5243	96	43.5243	105.78	43.5243	-98.5989	0	0	--		43.3195	106	43.3195	106.49	43.3195	-114.031	0	0
43.42	105	43.42	106	43.42	100	43.42	88		43.5443	105	43.5443	105.84	43.5443	-89.6589	0	0	--		43.3396	114	43.3396	107.19	43.3396	-106.731	0	0
43.44	102	43.44	97	43.44	108	43.44	92		43.5643	102	43.5643	105.92	43.5643	-92.7389	0	0	--		43.3595	124	43.3595	107.86	43.3595	-97.4009	0	0
43.46	112	43.46	92	43.46	110	43.46	85		43.5843	112	43.5843	105.99	43.5843	-82.8088	0	0	--		43.3794	108	43.3794	108.54	43.3794	-114.081	0	0
43.48	113	43.48	90	43.48	113	43.48	94		43.6043	113	43.6043	106.08	43.6043	-81.8989	0	0	--		43.3993	109	43.3993	109.23	43.3993	-113.771	0	0
43.5	119	43.5	97	43.5	117	43.5	95		43.6243	119	43.6243	106.18	43.6243	-75.9989	0	0	--		43.4193	90	43.4193	109.92	43.4193	-133.461	0	0
43.52	111	43.52	101	43.52	106	43.52	94		43.6442	111	43.6442	106.28	43.6442	-84.0989	0	0	--		43.4392	92	43.4392	110.47	43.4392	-132.011	0	0
43.54	118	43.54	104	43.54	114	43.54	88		43.6643	118	43.6643	106.39	43.6643	-77.2089	0	0	--		43.4591	107	43.4591	111.03	43.4591	-117.571	0	0
43.56	113	43.56	108	43.56	124	43.56	79		43.6842	113	43.6842	106.52	43.6842	-82.3389	0	0	--		43.479	109	43.479	111.6	43.479	-116.141	0	0
43.58	108	43.58	99	43.58	108	43.58	71		43.7042	108	43.7042	106.65	43.7042	-87.4689	0	0	--		43.499	120	43.499	112.18	43.499	-105.721	0	0
43.6	101	43.6	95	43.6	109	43.6	89		43.7242	101	43.7242	106.79	43.7242	-94.6089	0	0	--		43.5189	116	43.5189	112.76	43.5189	-110.301	0	0
43.62	94	43.62	110	43.62	90	43.62	113		43.7442	94	43.7442	107.76	43.7442	-102.579	0	0	--		43.5388	126	43.5388	113.36	43.5388	-100.901	0	0
43.64	115	43.64	93	43.64	92	43.64	112		43.7642	115	43.7642	107.95	43.7642	-81.7689	0	0	--		43.5587	131	43.5587	113.96	43.5587	-96.5008	0	0
43.66	104	43.66	85	43.66	107	43.66	93		43.7842	104	43.7842	108.15	43.7842	-92.9689	0	0	--		43.5787	131	43.5787	114.58	43.5787	-97.1209	0	0
43.68	105	43.68	106	43.68	109	43.68	93		43.8042	105	43.8042	108.36	43.8042	-92.179	0	0	--		43.5986	126	43.5986	115.2	43.5986	-102.741	0	0
43.7	95	43.7	103	43.7	120	43.7	97		43.8242	95	43.8242	108.59	43.8242	-102.409	0	0	--		43.6185	137	43.6185	115.84	43.6185	-92.3809	0	0
43.72	86	43.72	99	43.72	116	43.72	97		43.8442	86	43.8442	108.83	43.8442	-111.649	0	0	--		43.6385	122	43.6385	116.49	43.6385	-108.031	0	0
43.74	108	43.74	88	43.74	126	43.74	101		43.8642	108	43.8642	109.08	43.8642	-89.8989	0	0	--		43.6584	115	43.6584	117.16	43.6584	-115.701	0	0
43.76	104	43.76	97	43.76	131	43.76	107		43.8842	104	43.8842	109.36	43.8842	-94.179	0	0	--		43.6783	118	43.6783	117.83	43.6783	-113.371	0	0
43.78	98	43.78	103	43.78	131	43.78	102		43.9042	98	43.9042	109.65	43.9042	-100.469	0	0	--		43.6982	121	43.6982	118.53	43.6982	-111.071	0	0
43.8	105	43.8	102	43.8	126	43.8	104		43.9242	105	43.9242	109.75	43.9242	-93.5689	0	0	--		43.7182	111	43.7182	119.23	43.7182	-121.771	0	0
43.82	106	43.82	108	43.82	137	43.82	97		43.9442	106	43.9442	109.85	43.9442	-92.6689	0	0	--		43.7381	125	43.7381	119.96	43.7381	-108.501	0	0
43.84	124	43.84	115	43.84	122	43.84	107		43.9642	124	43.9642	109.97	43.9642	-74.7889	0	0	--		43.758	124	43.758	120.7	43.758	-110.241	0	0
43.86	109	43.86	102	43.86	115	43.86	97		43.9842	109	43.9842	110.11	43.9842	-89.929	0	0	--		43.7779	114	43.7779	121.46	43.7779	-121.001	0	0
43.88	117	43.88	124	43.88	118	43.88	88		44.0042	117	44.0042	110.27	44.0042	-82.0889	0	0	--		43.7979	124	43.7979	122.24	43.7979	-111.781	0	0
43.9	104	43.9	108	43.9	121	43.9	102		44.0242	104	44.0242	110.46	44.0242	-95.2789	0	0	--		43.8178	126	43.8178	123.05	43.8178	-110.591	0	0
43.92	121	43.92	98	43.92	111	43.92	99		44.0442	121	44.0442	110.67	44.0442	-78.4889	0	0	--		43.8377	137	43.8377	123.87	43.8377	-100.411	0	0
43.94	119	43.94	103	43.94	125	43.94	94		44.0642	119	44.0642	110.91	44.0642	-80.7289	0	0	--		43.8576	131	43.8576	124.72	43.8576	-107.261	0	0
43.96	123	43.96	107	43.96	124	43.96	104		44.0842	123	44.0842	111.17	44.0842	-76.9889	0	0	--		43.8776	128	43.8776	125.6	43.8776	-111.141	0	0
43.98	124	43.98	113	43.98	114	43.98	101		44.1042	124	44.1042	111.47	44.1042	-76.2889	0	0	--		43.8975	129	43.8975	126.5	43.8975	-111.041	0	0
44	115	44	112	44	124	44	85		44.1242	115	44.1242	111.79	44.1242	-85.6089	0	0	--		43.9174	133	43.9174	127.44	43.9174	-107.981	0	0
44.02	129	44.02	114	44.02	126	44.02	105		44.1442	129	44.1442	112.15	44.1442	-71.9689	0	0	--		43.9374	142	43.9374	128.4	43.9374	-99.9409	0	0
44.04	120	44.04	93	44.04	137	44.04	93		44.1642	120	44.1642	112.54	44.1642	-81.3589	0	0	--		43.9572	146	43.9572	129.41	43.9572	-96.9509	0	0
44.06	107	44.06	96	44.06	131	44.06	98		44.1842	107	44.1842	112.97	44.1842	-94.7889	0	0	--		43.9772	138	43.9772	130.45	43.9772	-105.991	0	0
44.08	119	44.08	117	44.08	128	44.08	110		44.2041	119	44.2041	113.44	44.2041	-83.2589	0	0	--		43.9971	129	43.9971	131.53	43.9971	-116.071	0	0
44.1	119	44.1	127	44.1	129	44.1	107		44.2242	119	44.2242	113.95	44.2242	-83.7689	0	0	--		44.0171	131	44.0171	132.65	44.0171	-115.191	0	0
44.12	129	44.12	120	44.12	133	44.12	120		44.2441	129	44.2441	114.51	44.2441	-74.3289	0	0	--		44.0371	131	44.0371	133.82	44.0371	-116.361	0	0
44.14	136	44.14	111	44.14	142	44.14	106		44.2641	136	44.2641	115.11	44.2641	-67.929	0	0	--		44.057	150	44.057	135.04	44.057	-98.5809	0	0
44.16	135	44.16	117	44.16	146	44.16	115		44.2841	135	44.2841	115.76	44.2841	-69.5789	0	0	--		44.0769	152	44.0769	136.32	44.0769	-97.8609	0	0
44.18	119	44.18	106	44.18	138	44.18	106		44.3041	119	44.3041	116.47	44.3041	-86.2889	0	0	--		44.0968	156	44.0968	137.65	44.0968	-95.1909	0	0
44.2	119	44.2	112	44.2	129	44.2	97		44.3241	119	44.3241	117.23	44.3241	-87.049	0	0	--		44.1168	137	44.1168	139.05	44.1168	-115.591	0	0
44.22	136	44.22	117	44.22	131	44.22	104		44.3441	136	44.3441	118.06	44.3441	-70.8789	0	0	--		44.1367	175	44.1367	140.52	44.1367	-79.0609	0	0
44.24	123	44.24	122	44.24	131	44.24	113		44.3641	123	44.3641	118.95	44.3641	-84.7689	0	0	--		44.1566	178	44.1566	142.05	44.1566	-77.5909	0	0
44.26	128	44.26	118	44.26	150	44.26	118		44.3841	128	44.3841	119.91	44.3841	-80.7289	0	0	--		44.1765	162	44.1765	143.67	44.1765	-95.2109	0	0
44.28	109	44.28	117	44.28	152	44.28	107		44.4041	109	44.4041	120.96	44.4041	-100.779	0	0	--		44.1965	163	44.1965	145.37	44.1965	-95.9109	0	0
44.3	116	44.3	124	44.3	156	44.3	114		44.4241	116	44.4241	122.26	44.4241	-95.0789	0	0	--		44.2164	163	44.2164	147.16	44.2164	-97.7009	0	0
44.32	143	44.32	109	44.32	137	44.32	115		44.4441	143	44.4441	123.65	44.4441	-69.4689	0	0	--		44.2363	161	44.2363	149.05	44.2363	-101.591	0	0
44.34	127	44.34	112	44.34	175	44.34	102		44.4641	127	44.4641	125.12	44.4641	-86.9388	0	0	--		44.2562	156	44.2562	151.05	44.2562	-108.591	0	0
44.36	130	44.36	126	44.36	178	44.36	134		44.4841	130	44.4841	126.7	44.4841	-85.5189	0	0	--		44.2762	166	44.2762	153.16	44.2762	-100.701	0	0
44.38	132	44.38	125	44.38	162	44.38	135		44.5041	132	44.5041	128.39	44.5041	-85.2089	0	0	--		44.2961	153	44.2961	155.39	44.2961	-115.931	0	0
44.4	135	44.4	119	44.4	163	44.4	111		44.5241	135	44.5241	130.18	44.5241	-83.9989	0	0	--		44.316	156	44.316	157.09	44.316	-114.631	0	0
44.42	125	44.42	145	44.42	163	44.42	109		44.5441	125	44.5441	133.11	44.5441	-96.929	0	0	--		44.3359	178	44.3359	158.94	44.3359	-94.4809	0	0
44.44	127	44.44	125	44.44	161	44.44	122		44.5641	127	44.5641	135.2	44.5641	-97.0189	0	0	--		44.3559	168	44.3559	160.93	44.3559	-106.471	0	0
44.46	125	44.46	113	44.46	156	44.46	132		44.5841	125	44.5841	137.44	44.5841	-101.259	0	0	--		44.3758	169	44.3758	163.09	44.3758	-107.631	0	0
44.48	138	44.48	114	44.48	166	44.48	126		44.6041	138	44.6041	139.84	44.6041	-90.6589	0	0	--		44.3957	169	44.3957	165.42	44.3957	-109.961	0	0
44.5	140	44.5	124	44.5	153	44.5	129		44.6241	140	44.6241	142.41	44.6241	-91.2289	0	0	--		44.4156	174	44.4156	167.93	44.4156	-107.471	0	0
44.52	147	44.52	130	44.52	156	44.52	130		44.6441	147	44.6441	145.16	44.6441	-86.9789	0	0	--		44.4356	190	44.4356	170.65	44.4356	-94.1909	0	0
44.54	130	44.54	129	44.54	178	44.54	119		44.6641	130	44.6641	148.11	44.6641	-106.929	0	0	--		44.4555	187	44.4555	173.58	44.4555	-100.121	0	0
44.56	144	44.56	117	44.56	168	44.56	120		44.6841	144	44.6841	151.27	44.6841	-96.0889	0	0	--		44.4754	177	44.4754	176.75	44.4754	-113.291	0	0
44.58	140	44.58	127	44.58	169	44.58	136		44.7041	140	44.7041	154.66	44.7041	-103.479	0	0	--		44.4954	187	44.4954	180.17	44.4954	-106.711	0	0
44.6	162	44.6	129	44.6	169	44.6	127		44.7241	162	44.7241	158.29	44.7241	-85.1089	0	0	--		44.5153	187	44.5153	183.85	44.5153	-110.391	0	0
44.62	162	44.62	145	44.62	174	44.62	146		44.7441	162	44.7441	162.2	44.7441	-89.0189	0	0	--		44.5352	197	44.5352	187.86	44.5352	-104.401	0	0
44.64	161	44.64	141	44.64	190	44.64	135		44.764	161	44.764	166.39	44.764	-94.2089	0	0	--		44.5551	187	44.5551	192.16	44.5551	-118.701	0	0
44.66	154	44.66	144	44.66	187	44.66	140		44.7841	154	44.7841	170.89	44.7841	-105.709	0	0	--		44.5751	186	44.5751	196.81	44.5751	-124.351	0	0
44.68	169	44.68	144	44.68	177	44.68	133		44.804	169	44.804	175.72	44.804	-95.5389	0	0	--		44.5951	189	44.5951	201.84	44.5951	-126.381	0	0
44.7	166	44.7	150	44.7	187	44.7	133		44.824	166	44.824	180.89	44.824	-103.709	0	0	--		44.615	197	44.615	207.28	44.615	-123.821	0	0
44.72	170	44.72	166	44.72	187	44.72	133		44.844	170	44.844	186.45	44.844	-105.269	0	0	--		44.6349	196	44.6349	213.18	44.6349	-130.721	0	0
44.74	183	44.74	147	44.74	197	44.74	142		44.864	183	44.864	192.4	44.864	-98.2189	0	0	--		44.6549	194	44.6549	219.56	44.6549	-139.101	0	0
44.76	183	44.76	150	44.76	187	44.76	150		44.884	183	44.884	198.76	44.884	-104.579	0	0	--		44.6748	210	44.6748	226.47	44.6748	-130.011	0	0
44.78	181	44.78	154	44.78	186	44.78	137		44.904	181	44.904	205.57	44.904	-113.389	0	0	--		44.6947	209	44.6947	233.97	44.6947	-138.511	0	0
44.8	181	44.8	159	44.8	189	44.8	153		44.924	181	44.924	212.83	44.924	-120.649	0	0	--		44.7146	237	44.7146	242.11	44.7146	-118.651	0	0
44.82	206	44.82	175	44.82	197	44.82	156		44.944	206	44.944	220.58	44.944	-103.399	0	0	--		44.7346	242	44.7346	250.93	44.7346	-122.471	0	0
44.84	191	44.84	165	44.84	196	44.84	161		44.964	191	44.964	228.81	44.964	-126.629	0	0	--		44.7545	252	44.7545	260.49	44.7545	-122.031	0	0
44.86	223	44.86	187	44.86	194	44.86	150		44.984	223	44.984	237.55	44.984	-103.369	0	0	--		44.7744	249	44.7744	270.83	44.7744	-135.371	0	0
44.88	240	44.88	174	44.88	210	44.88	168		45.004	240	45.004	246.82	45.004	-95.6389	0	0	--		44.7943	252	44.7943	282	44.7943	-143.541	0	0
44.9	230	44.9	174	44.9	209	44.9	185		45.024	230	45.024	256.63	45.024	-115.449	0	0	--		44.8143	239	44.8143	294.05	44.8143	-168.591	0	0
44.92	244	44.92	200	44.92	237	44.92	182		45.044	244	45.044	266.99	45.044	-111.809	0	0	--		44.8342	260	44.8342	306.98	44.8342	-160.521	0	0
44.94	265	44.94	195	44.94	242	44.94	202		45.064	265	45.064	277.94	45.064	-101.759	0	0	--		44.8541	279	44.8541	320.81	44.8541	-155.351	0	0
44.96	272	44.96	203	44.96	252	44.96	197		45.084	272	45.084	289.51	45.084	-106.329	0	0	--		44.874	302	44.874	335.51	44.874	-147.051	0	0
44.98	268	44.98	232	44.98	249	44.98	224		45.104	268	45.104	301.75	45.104	-122.569	0	0	--		44.894	305	44.894	351.04	44.894	-159.581	0	0
45	291	45	238	45	252	45	232		45.124	291	45.124	314.73	45.124	-112.549	0	0	--		44.9139	303	44.9139	367.3	44.9139	-177.841	0	0
45.02	338	45.02	262	45.02	239	45.02	229		45.144	338	45.144	328.56	45.144	-79.3789	0	0	--		44.9338	311	44.9338	384.16	44.9338	-186.701	0	0
45.04	354	45.04	224	45.04	260	45.04	249		45.164	354	45.164	343.4	45.164	-78.2189	0	0	--		44.9537	330	44.9537	401.44	44.9537	-184.981	0	0
45.06	361	45.06	249	45.06	279	45.06	245		45.184	361	45.184	359.49	45.184	-87.3088	0	0	--		44.9737	361	44.9737	418.93	44.9737	-171.471	0	0
45.08	387	45.08	275	45.08	302	45.08	265		45.204	387	45.204	377.18	45.204	-78.9989	0	0	--		44.9936	394	44.9936	436.34	44.9936	-155.881	0	0
45.1	412	45.1	312	45.1	305	45.1	266		45.224	412	45.224	396.93	45.224	-73.7489	0	0	--		45.0135	413	45.0135	453.38	45.0135	-153.921	0	0
45.12	452	45.12	311	45.12	303	45.12	283		45.244	452	45.244	419.35	45.244	-56.169	0	0	--		45.0334	433	45.0334	469.73	45.0334	-150.271	0	0
45.14	462	45.14	335	45.14	311	45.14	326		45.264	462	45.264	445.11	45.264	-71.9288	0	0	--		45.0534	470	45.0534	485.04	45.0534	-128.581	0	0
45.16	525	45.16	381	45.16	330	45.16	332		45.2839	525	45.2839	474.95	45.2839	-38.7689	0	0	--		45.0733	495	45.0733	499.03	45.0733	-117.571	0	0
45.18	552	45.18	406	45.18	361	45.18	365		45.304	552	45.304	509.5	45.304	-46.3189	0	0	--		45.0932	546	45.0932	511.36	45.0932	-78.9009	0	0
45.2	589	45.2	426	45.2	394	45.2	387		45.324	589	45.324	549.14	45.324	-48.9589	0	0	--		45.1131	563	45.1131	521.79	45.1131	-72.3309	0	0
45.22	681	45.22	466	45.22	413	45.22	395		45.3439	681	45.3439	593.77	45.3439	-1.58887	0	0	--		45.1331	589	45.1331	530.05	45.1331	-54.5909	0	0
45.24	713	45.24	476	45.24	433	45.24	440		45.3639	713	45.3639	642.53	45.3639	-18.3489	0	0	--		45.153	585	45.153	535.89	45.153	-64.4309	0	0
45.26	749	45.26	512	45.26	470	45.26	464		45.3839	749	45.3839	693.39	45.3839	-33.2089	0	0	--		45.1729	607	45.1729	539.06	45.1729	-45.6009	0	0
45.28	811	45.28	543	45.28	495	45.28	542		45.4039	811	45.4039	742.61	45.4039	-20.4288	0	0	--		45.1928	635	45.1928	539.28	45.1928	-17.8209	0	0
45.3	841	45.3	610	45.3	546	45.3	522		45.4239	841	45.4239	784.46	45.4239	-32.2789	0	0	--		45.2128	613	45.2128	536.25	45.2128	-36.7909	0	0
45.32	881	45.32	656	45.32	563	45.32	568		45.4439	881	45.4439	812.47	45.4439	-20.2888	0	0	--		45.2327	559	45.2327	529.71	45.2327	-84.2509	0	0
45.34	884	45.34	679	45.34	589	45.34	605		45.4639	884	45.4639	822.82	45.4639	-27.6389	0	0	--		45.2526	533	45.2526	519.41	45.2526	-99.9509	0	0
45.36	899	45.36	680	45.36	585	45.36	660		45.4839	899	45.4839	818	45.4839	-7.81885	0	0	--		45.2726	540	45.2726	505.19	45.2726	-78.7309	0	0
45.38	889	45.38	733	45.38	607	45.38	684		45.5039	889	45.5039	806.41	45.5039	-6.22888	0	0	--		45.2925	502	45.2925	487.03	45.2925	-98.5709	0	0
45.4	849	45.4	754	45.4	635	45.4	683		45.5239	849	45.5239	797.28	45.5239	-37.0989	0	0	--		45.3124	462	45.3124	465.1	45.3124	-116.641	0	0
45.42	875	45.42	728	45.42	613	45.42	680		45.5439	875	45.5439	792.17	45.5439	-5.98889	0	0	--		45.3324	431	45.3324	439.76	45.3324	-122.301	0	0
45.44	788	45.44	690	45.44	559	45.44	670		45.5639	788	45.5639	775.96	45.5639	-76.7789	0	0	--		45.3524	403	45.3524	411.6	45.3524	-122.141	0	0
45.46	758	45.46	649	45.46	533	45.46	656		45.5839	758	45.5839	726.5	45.5839	-57.3189	0	0	--		45.3723	358	45.3723	381.44	45.3723	-136.981	0	0
45.48	723	45.48	624	45.48	540	45.48	634		45.6039	723	45.6039	647.78	45.6039	-13.5989	0	0	--		45.3922	321	45.3922	350.25	45.3922	-142.791	0	0
45.5	633	45.5	630	45.5	502	45.5	610		45.6239	633	45.6239	565.59	45.6239	-21.4089	0	0	--		45.4121	309	45.4121	319.15	45.4121	-123.691	0	0
45.52	563	45.52	577	45.52	462	45.52	543		45.6439	563	45.6439	495.94	45.6439	-21.7589	0	0	--		45.4321	296	45.4321	289.24	45.4321	-106.781	0	0
45.54	502	45.54	523	45.54	431	45.54	481		45.6639	502	45.6639	441.12	45.6639	-27.9388	0	0	--		45.452	256	45.452	261.65	45.452	-119.191	0	0
45.56	463	45.56	469	45.56	403	45.56	470		45.6839	463	45.6839	398.34	45.6839	-24.1589	0	0	--		45.4719	241	45.4719	237.26	45.4719	-109.801	0	0
45.58	390	45.58	404	45.58	358	45.58	435		45.7039	390	45.7039	364.34	45.7039	-63.1589	0	0	--		45.4918	212	45.4918	216.72	45.4918	-118.261	0	0
45.6	376	45.6	384	45.6	321	45.6	383		45.7239	376	45.7239	336.62	45.7239	-49.4388	0	0	--		45.5118	215	45.5118	200.32	45.5118	-98.8609	0	0
45.62	360	45.62	335	45.62	309	45.62	354		45.7439	360	45.7439	313.43	45.7439	-42.2489	0	0	--		45.5317	180	45.5317	187.95	45.5317	-121.491	0	0
45.64	316	45.64	292	45.64	296	45.64	312		45.7639	316	45.7639	293.56	45.7639	-66.3789	0	0	--		45.5516	166	45.5516	179.14	45.5516	-126.681	0	0
45.66	296	45.66	259	45.66	256	45.66	267		45.7839	296	45.7839	276.23	45.7839	-69.049	0	0	--		45.5715	157	45.5715	173.08	45.5715	-129.621	0	0
45.68	263	45.68	232	45.68	241	45.68	239		45.8039	263	45.8039	260.89	45.8039	-86.7089	0	0	--		45.5914	155	45.5914	168.01	45.5914	-126.551	0	0
45.7	248	45.7	210	45.7	212	45.7	226		45.8239	248	45.8239	247.16	45.8239	-87.9789	0	0	--		45.6114	154	45.6114	163.02	45.6114	-122.561	0	0
45.72	219	45.72	218	45.72	215	45.72	219		45.8439	219	45.8439	234.78	45.8439	-104.599	0	0	--		45.6313	149	45.6313	158.61	45.6313	-123.151	0	0
45.74	219	45.74	206	45.74	180	45.74	210		45.8638	219	45.8638	223.55	45.8638	-93.3689	0	0	--		45.6512	144	45.6512	154.62	45.6512	-124.161	0	0
45.76	194	45.76	185	45.76	166	45.76	178		45.8838	194	45.8838	213.32	45.8838	-108.139	0	0	--		45.6712	138	45.6712	151.01	45.6712	-126.551	0	0
45.78	193	45.78	181	45.78	157	45.78	178		45.9038	193	45.9038	203.96	45.9038	-99.7789	0	0	--		45.6911	128	45.6911	147.72	45.6911	-133.261	0	0
45.8	184	45.8	181	45.8	155	45.8	178		45.9238	184	45.9238	195.38	45.9238	-100.199	0	0	--		45.711	136	45.711	144.73	45.711	-122.271	0	0
45.82	181	45.82	161	45.82	154	45.82	153		45.9438	181	45.9438	187.49	45.9438	-95.309	0	0	--		45.7309	129	45.7309	141.48	45.7309	-126.021	0	0
45.84	160	45.84	149	45.84	149	45.84	146		45.9638	160	45.9638	180.21	45.9638	-109.029	0	0	--		45.7509	129	45.7509	138.78	45.7509	-123.321	0	0
45.86	144	45.86	130	45.86	144	45.86	148		45.9838	144	45.9838	173.5	45.9838	-118.319	0	0	--		45.7708	115	45.7708	136.57	45.7708	-135.111	0	0
45.88	144	45.88	119	45.88	138	45.88	141		46.0038	144	46.0038	167.28	46.0038	-112.099	0	0	--		45.7907	118	45.7907	134.25	45.7907	-129.791	0	0
45.9	150	45.9	116	45.9	128	45.9	135		46.0238	150	46.0238	161.52	46.0238	-100.339	0	0	--		45.8106	126	45.8106	131.18	45.8106	-118.721	0	0
45.92	153	45.92	111	45.92	136	45.92	137		46.0438	153	46.0438	156.18	46.0438	-91.9989	0	0	--		45.8306	129	45.8306	126.99	45.8306	-111.531	0	0
45.94	155	45.94	117	45.94	129	45.94	122		46.0638	155	46.0638	151.2	46.0638	-85.0189	0	0	--		45.8505	129	45.8505	121.79	45.8505	-106.331	0	0
45.96	145	45.96	120	45.96	129	45.96	121		46.0838	145	46.0838	146.56	46.0838	-90.3789	0	0	--		45.8704	116	45.8704	116.2	45.8704	-113.741	0	0
45.98	135	45.98	122	45.98	115	45.98	121		46.1038	135	46.1038	142.24	46.1038	-96.059	0	0	--		45.8903	113	45.8903	111.16	45.8903	-111.701	0	0
46	123	46	113	46	118	46	119		46.1238	123	46.1238	138.2	46.1238	-104.019	0	0	--		45.9103	111	45.9103	107.58	45.9103	-110.121	0	0
46.02	124	46.02	117	46.02	126	46.02	122		46.1438	124	46.1438	134.41	46.1438	-99.2289	0	0	--		45.9302	120	45.9302	106.11	45.9302	-99.6509	0	0
46.04	122	46.04	113	46.04	129	46.04	122		46.1638	122	46.1638	130.87	46.1638	-97.6888	0	0	--		45.9502	112	45.9502	106.87	45.9502	-108.411	0	0
46.06	127	46.06	115	46.06	129	46.06	103		46.1838	127	46.1838	127.54	46.1838	-89.3589	0	0	--		45.9701	122	45.9701	109.46	45.9701	-101.001	0	0
46.08	97	46.08	104	46.08	116	46.08	101		46.2038	97	46.2038	124.41	46.2038	-116.229	0	0	--		45.9901	111	45.9901	113	45.9901	-115.541	0	0
46.1	115	46.1	92	46.1	113	46.1	121		46.2238	115	46.2238	121.47	46.2238	-95.2889	0	0	--		46.01	123	46.01	116.35	46.01	-106.891	0	0
46.12	116	46.12	99	46.12	111	46.12	124		46.2438	116	46.2438	118.69	46.2438	-91.5089	0	0	--		46.0299	132	46.0299	118.31	46.0299	-99.8509	0	0
46.14	111	46.14	113	46.14	120	46.14	113		46.2638	111	46.2638	116.07	46.2638	-93.8889	0	0	--		46.0498	123	46.0498	117.8	46.0498	-108.341	0	0
46.16	116	46.16	101	46.16	112	46.16	102		46.2838	116	46.2838	113.59	46.2838	-86.4089	0	0	--		46.0698	111	46.0698	114.19	46.0698	-116.731	0	0
46.18	122	46.18	119	46.18	122	46.18	109		46.3038	122	46.3038	111.25	46.3038	-78.0689	0	0	--		46.0897	119	46.0897	113.08	46.0897	-107.621	0	0
46.2	125	46.2	106	46.2	111	46.2	98		46.3238	125	46.3238	109.03	46.3238	-72.8489	0	0	--		46.1096	98	46.1096	112	46.1096	-127.541	0	0
46.22	109	46.22	103	46.22	123	46.22	99		46.3438	109	46.3438	106.92	46.3438	-86.7389	0	0	--		46.1296	110	46.1296	110.94	46.1296	-114.481	0	0
46.24	107	46.24	104	46.24	132	46.24	108		46.3638	107	46.3638	104.92	46.3638	-86.7389	0	0	--		46.1495	121	46.1495	109.91	46.1495	-102.451	0	0
46.26	94	46.26	104	46.26	123	46.26	121		46.3837	94	46.3837	103.32	46.3837	-98.1389	0	0	--		46.1694	107	46.1694	108.9	46.1694	-115.441	0	0
46.28	111	46.28	98	46.28	111	46.28	111		46.4037	111	46.4037	102.86	46.4037	-80.679	0	0	--		46.1893	110	46.1893	107.91	46.1893	-111.451	0	0
46.3	108	46.3	117	46.3	119	46.3	111		46.4237	108	46.4237	102.5	46.4237	-83.3189	0	0	--		46.2093	105	46.2093	106.95	46.2093	-115.491	0	0
46.32	105	46.32	95	46.32	98	46.32	107		46.4437	105	46.4437	102.21	46.4437	-86.0289	0	0	--		46.2292	112	46.2292	106	46.2292	-107.541	0	0
46.34	103	46.34	106	46.34	110	46.34	109		46.4637	103	46.4637	101.99	46.4637	-87.8088	0	0	--		46.2491	130	46.2491	105.08	46.2491	-88.6209	0	0
46.36	109	46.36	98	46.36	121	46.36	115		46.4837	109	46.4837	101.84	46.4837	-81.6589	0	0	--		46.269	108	46.269	104.17	46.269	-109.711	0	0
46.38	119	46.38	101	46.38	107	46.38	129		46.5037	119	46.5037	101.76	46.5037	-71.5789	0	0	--		46.289	110	46.289	103.29	46.289	-106.831	0	0
46.4	111	46.4	101	46.4	110	46.4	109		46.5237	111	46.5237	101.74	46.5237	-79.5588	0	0	--		46.3089	92	46.3089	102.42	46.3089	-123.961	0	0
46.42	110	46.42	106	46.42	105	46.42	109		46.5437	110	46.5437	101.78	46.5437	-80.5989	0	0	--		46.3288	115	46.3288	102.41	46.3288	-100.951	0	0
46.44	101	46.44	98	46.44	112	46.44	105		46.5637	101	46.5637	101.86	46.5637	-89.679	0	0	--		46.3487	126	46.3487	102.41	46.3487	-89.9509	0	0
46.46	107	46.46	106	46.46	130	46.46	118		46.5837	107	46.5837	102	46.5837	-83.8189	0	0	--		46.3687	104	46.3687	102.43	46.3687	-111.971	0	0
46.48	99	46.48	113	46.48	108	46.48	101		46.6037	99	46.6037	101.19	46.6037	-91.0089	0	0	--		46.3886	97	46.3886	102.47	46.3886	-119.011	0	0
46.5	100	46.5	98	46.5	110	46.5	106		46.6237	100	46.6237	101.46	46.6237	-90.2789	0	0	--		46.4085	106	46.4085	102.52	46.4085	-110.061	0	0
46.52	98	46.52	113	46.52	92	46.52	106		46.6437	98	46.6437	101.76	46.6437	-92.5789	0	0	--		46.4284	108	46.4284	102.59	46.4284	-108.131	0	0
46.54	104	46.54	116	46.54	115	46.54	104		46.6637	104	46.6637	102.1	46.6637	-86.9189	0	0	--		46.4483	115	46.4483	102.67	46.4483	-101.211	0	0
46.56	98	46.56	100	46.56	126	46.56	107		46.6837	98	46.6837	101.63	46.6837	-92.4488	0	0	--		46.4683	119	46.4683	102.77	46.4683	-97.3109	0	0
46.58	105	46.58	105	46.58	104	46.58	88		46.7037	105	46.7037	101.13	46.7037	-84.9488	0	0	--		46.4882	107	46.4882	102.88	46.4882	-109.421	0	0
46.6	99	46.6	101	46.6	97	46.6	91		46.7237	99	46.7237	100.65	46.7237	-90.4689	0	0	--		46.5081	99	46.5081	103.01	46.5081	-117.551	0	0
46.62	111	46.62	92	46.62	106	46.62	109		46.7437	111	46.7437	100.21	46.7437	-78.0289	0	0	--		46.5281	116	46.5281	103.15	46.5281	-100.691	0	0
46.64	79	46.64	97	46.64	108	46.64	117		46.7637	79	46.7637	99.79	46.7637	-109.609	0	0	--		46.548	102	46.548	103.3	46.548	-114.841	0	0
46.66	97	46.66	109	46.66	115	46.66	111		46.7837	97	46.7837	99.4	46.7837	-91.2189	0	0	--		46.5679	92	46.5679	103.47	46.5679	-125.011	0	0
46.68	111	46.68	103	46.68	119	46.68	108		46.8037	111	46.8037	99.04	46.8037	-76.8589	0	0	--		46.5878	94	46.5878	103.64	46.5878	-123.181	0	0
46.7	99	46.7	86	46.7	107	46.7	108		46.8237	99	46.8237	98.69	46.8237	-88.5089	0	0	--		46.6078	95	46.6078	103.83	46.6078	-122.371	0	0
46.72	94	46.72	94	46.72	99	46.72	108		46.8437	94	46.8437	98.38	46.8437	-93.1988	0	0	--		46.6277	108	46.6277	104.04	46.6277	-109.581	0	0
46.74	103	46.74	107	46.74	116	46.74	115		46.8637	103	46.8637	98.08	46.8637	-83.8989	0	0	--		46.6476	101	46.6476	104.25	46.6476	-116.791	0	0
46.76	99	46.76	106	46.76	102	46.76	105		46.8837	99	46.8837	97.8	46.8837	-87.6189	0	0	--		46.6675	114	46.6675	104.47	46.6675	-104.011	0	0
46.78	84	46.78	97	46.78	92	46.78	114		46.9036	84	46.9036	97.54	46.9036	-102.359	0	0	--		46.6876	114	46.6876	104.71	46.6876	-104.251	0	0
46.8	90	46.8	98	46.8	94	46.8	124		46.9237	90	46.9237	97.3	46.9237	-96.1189	0	0	--		46.7075	113	46.7075	104.95	46.7075	-105.491	0	0
46.82	84	46.82	125	46.82	95	46.82	119		46.9436	84	46.9436	97.08	46.9436	-101.899	0	0	--		46.7274	113	46.7274	105.2	46.7274	-105.741	0	0
46.84	103	46.84	116	46.84	108	46.84	113		46.9636	103	46.9636	96.87	46.9636	-82.6888	0	0	--		46.7473	111	46.7473	105.47	46.7473	-108.011	0	0
46.86	105	46.86	107	46.86	101	46.86	108		46.9836	105	46.9836	96.68	46.9836	-80.4989	0	0	--		46.7673	115	46.7673	105.74	46.7673	-104.281	0	0
46.88	107	46.88	108	46.88	114	46.88	108		47.0036	107	47.0036	96.5	47.0036	-78.3189	0	0	--		46.7872	108	46.7872	106.02	46.7872	-111.561	0	0
46.9	94	46.9	96	46.9	114	46.9	124		47.0236	94	47.0236	96.34	47.0236	-91.1589	0	0	--		46.8071	114	46.8071	106.31	46.8071	-105.851	0	0
46.92	105	46.92	102	46.92	113	46.92	113		47.0436	105	47.0436	96.19	47.0436	-80.0089	0	0	--		46.827	108	46.827	106.61	46.827	-112.151	0	0
46.94	94	46.94	113	46.94	113	46.94	104		47.0636	94	47.0636	96.06	47.0636	-90.8789	0	0	--		46.847	114	46.847	106.92	46.847	-106.461	0	0
46.96	88	46.96	106	46.96	111	46.96	112		47.0836	88	47.0836	95.94	47.0836	-96.7589	0	0	--		46.8669	118	46.8669	107.23	46.8669	-102.771	0	0
46.98	100	46.98	105	46.98	115	46.98	125		47.1036	100	47.1036	95.82	47.1036	-84.6389	0	0	--		46.8868	96	46.8868	107.55	46.8868	-125.091	0	0
47	91	47	99	47	108	47	120		47.1236	91	47.1236	95.69	47.1236	-93.5089	0	0	--		46.9067	113	46.9067	107.88	46.9067	-108.421	0	0
47.02	93	47.02	106	47.02	109	47.02	131		47.1436	93	47.1436	95.52	47.1436	-91.3389	0	0	--		46.9267	117	46.9267	108.69	46.9267	-105.231	0	0
47.04	111	47.04	106	47.04	122	47.04	123		47.1636	111	47.1636	95.35	47.1636	-73.1689	0	0	--		46.9466	118	46.9466	109.78	46.9466	-105.321	0	0
47.06	97	47.06	102	47.06	119	47.06	129		47.1836	97	47.1836	94.41	47.1836	-86.2289	0	0	--		46.9665	108	46.9665	110.73	46.9665	-116.271	0	0
47.08	97	47.08	111	47.08	128	47.08	143		47.2036	97	47.2036	94.28	47.2036	-86.0989	0	0	--		46.9865	106	46.9865	111.58	46.9865	-119.121	0	0
47.1	101	47.1	112	47.1	129	47.1	140		47.2236	101	47.2236	94.16	47.2236	-81.9789	0	0	--		47.0064	109	47.0064	112.32	47.0064	-116.861	0	0
47.12	91	47.12	112	47.12	128	47.12	161		47.2436	91	47.2436	94.05	47.2436	-91.8689	0	0	--		47.0263	94	47.0263	112.99	47.0263	-132.531	0	0
47.14	99	47.14	111	47.14	141	47.14	160		47.2636	99	47.2636	93.95	47.2636	-83.7689	0	0	--		47.0462	105	47.0462	113.02	47.0462	-121.561	0	0
47.16	95	47.16	123	47.16	144	47.16	158		47.2836	95	47.2836	93.85	47.2836	-87.6689	0	0	--		47.0662	101	47.0662	113.01	47.0662	-125.551	0	0
47.18	86	47.18	129	47.18	133	47.18	168		47.3036	86	47.3036	93.77	47.3036	-96.5889	0	0	--		47.0861	104	47.0861	112.94	47.0861	-122.481	0	0
47.2	87	47.2	133	47.2	135	47.2	182		47.3236	87	47.3236	93.69	47.3236	-95.5089	0	0	--		47.106	114	47.106	112.84	47.106	-112.381	0	0
47.22	103	47.22	130	47.22	134	47.22	191		47.3436	103	47.3436	93.61	47.3436	-79.429	0	0	--		47.1259	108	47.1259	112.71	47.1259	-118.251	0	0
47.24	98	47.24	151	47.24	151	47.24	203		47.3636	98	47.3636	93.54	47.3636	-84.3589	0	0	--		47.1459	114	47.1459	112.56	47.1459	-112.101	0	0
47.26	85	47.26	147	47.26	178	47.26	210		47.3836	85	47.3836	93.48	47.3836	-97.299	0	0	--		47.1658	118	47.1658	112.39	47.1658	-107.931	0	0
47.28	95	47.28	134	47.28	171	47.28	222		47.4036	95	47.4036	93.42	47.4036	-87.2389	0	0	--		47.1857	96	47.1857	112.21	47.1857	-129.751	0	0
47.3	102	47.3	148	47.3	159	47.3	246		47.4235	102	47.4235	93.37	47.4235	-80.1888	0	0	--		47.2056	113	47.2056	111.55	47.2056	-112.091	0	0
47.32	92	47.32	157	47.32	203	47.32	269		47.4436	92	47.4436	93.33	47.4436	-90.1489	0	0	--		47.2256	117	47.2256	111.36	47.2256	-107.901	0	0
47.34	82	47.34	159	47.34	213	47.34	294		47.4635	82	47.4635	93.29	47.4635	-100.109	0	0	--		47.2455	118	47.2455	111.16	47.2455	-106.701	0	0
47.36	85	47.36	170	47.36	226	47.36	317		47.4835	85	47.4835	93.26	47.4835	-97.0789	0	0	--		47.2654	108	47.2654	110.96	47.2654	-116.501	0	0
47.38	95	47.38	194	47.38	242	47.38	339		47.5035	95	47.5035	93.23	47.5035	-87.049	0	0	--		47.2853	106	47.2853	110.76	47.2853	-118.301	0	0
47.4	80	47.4	187	47.4	264	47.4	392		47.5235	80	47.5235	93.2	47.5235	-102.019	0	0	--		47.3053	109	47.3053	110.56	47.3053	-115.101	0	0
47.42	90	47.42	205	47.42	267	47.42	387		47.5435	90	47.5435	93.18	47.5435	-91.9989	0	0	--		47.3252	94	47.3252	110.36	47.3252	-129.901	0	0
47.44	100	47.44	198	47.44	282	47.44	363		47.5635	100	47.5635	93.18	47.5635	-81.9989	0	0	--		47.3451	105	47.3451	110.16	47.3451	-118.701	0	0
47.46	99	47.46	214	47.46	303	47.46	352		47.5835	99	47.5835	93.19	47.5835	-83.0089	0	0	--		47.3651	101	47.3651	109.97	47.3651	-122.511	0	0
47.48	91	47.48	263	47.48	331	47.48	363		47.6035	91	47.6035	93.21	47.6035	-91.0289	0	0	--		47.385	104	47.385	109.78	47.385	-119.321	0	0
47.5	105	47.5	266	47.5	311	47.5	341		47.6235	105	47.6235	93.23	47.6235	-77.049	0	0	--		47.405	114	47.405	109.6	47.405	-109.141	0	0
47.52	90	47.52	251	47.52	307	47.52	347		47.6435	90	47.6435	93.25	47.6435	-92.0689	0	0	--		47.4249	108	47.4249	109.42	47.4249	-114.961	0	0
47.54	90	47.54	291	47.54	293	47.54	341		47.6635	90	47.6635	93.28	47.6635	-92.0989	0	0	--		47.4448	114	47.4448	109.24	47.4448	-108.781	0	0
47.56	99	47.56	261	47.56	283	47.56	327		47.6835	99	47.6835	93.31	47.6835	-83.1289	0	0	--		47.4648	118	47.4648	109.07	47.4648	-104.611	0	0
47.58	103	47.58	239	47.58	267	47.58	291		47.7035	103	47.7035	93.35	47.7035	-79.1689	0	0	--		47.4847	114	47.4847	108.9	47.4847	-108.441	0	0
47.6	100	47.6	247	47.6	271	47.6	297		47.7235	100	47.7235	93.38	47.7235	-82.1988	0	0	--		47.5046	108	47.5046	108.74	47.5046	-114.281	0	0
47.62	98	47.62	239	47.62	261	47.62	267		47.7435	98	47.7435	93.43	47.7435	-84.2489	0	0	--		47.5245	114	47.5245	108.58	47.5245	-108.121	0	0
47.64	98	47.64	224	47.64	262	47.64	271		47.7635	98	47.7635	93.47	47.7635	-84.2889	0	0	--		47.5445	118	47.5445	108.42	47.5445	-103.961	0	0
47.66	83	47.66	243	47.66	257	47.66	243		47.7835	83	47.7835	93.52	47.7835	-99.3389	0	0	--		47.5644	96	47.5644	108.27	47.5644	-125.811	0	0
47.68	84	47.68	215	47.68	216	47.68	222		47.8035	84	47.8035	93.57	47.8035	-98.3889	0	0	--		47.5843	113	47.5843	108.12	47.5843	-108.661	0	0
47.7	99	47.7	201	47.7	226	47.7	211		47.8235	99	47.8235	93.62	47.8235	-83.4388	0	0	--		47.6042	117	47.6042	107.98	47.6042	-104.521	0	0
47.72	112	47.72	215	47.72	204	47.72	172		47.8435	112	47.8435	93.68	47.8435	-70.4989	0	0	--		47.6242	118	47.6242	107.84	47.6242	-103.381	0	0
47.74	89	47.74	190	47.74	198	47.74	177		47.8635	89	47.8635	93.74	47.8635	-93.5588	0	0	--		47.6441	114	47.6441	107.7	47.6441	-107.241	0	0
47.76	94	47.76	160	47.76	194	47.76	181		47.8835	94	47.8835	93.8	47.8835	-88.6189	0	0	--		47.664	108	47.664	107.57	47.664	-113.111	0	0
47.78	101	47.78	167	47.78	184	47.78	165		47.9034	101	47.9034	93.86	47.9034	-81.679	0	0	--		47.6839	114	47.6839	107.44	47.6839	-106.981	0	0
47.8	98	47.8	157	47.8	159	47.8	165		47.9235	98	47.9235	93.59	47.9235	-84.4089	0	0	--		47.7039	118	47.7039	107.32	47.7039	-102.861	0	0
47.82	95	47.82	142	47.82	149	47.82	173		47.9434	95	47.9434	93.66	47.9434	-87.4789	0	0	--		47.7238	96	47.7238	107.19	47.7238	-124.731	0	0
47.84	96	47.84	129	47.84	148	47.84	161		47.9634	96	47.9634	95.11	47.9634	-87.929	0	0	--		47.7437	113	47.7437	107.07	47.7437	-107.611	0	0
47.86	93	47.86	137	47.86	150	47.86	151		47.9834	93	47.9834	95.21	47.9834	-91.0289	0	0	--		47.7636	117	47.7636	106.96	47.7636	-103.501	0	0
47.88	82	47.88	131	47.88	153	47.88	147		48.0034	82	48.0034	95.31	48.0034	-102.129	0	0	--		47.7836	118	47.7836	106.85	47.7836	-102.391	0	0
47.9	100	47.9	126	47.9	149	47.9	144		48.0234	100	48.0234	95.41	48.0234	-84.2289	0	0	--		47.8035	108	47.8035	106.74	47.8035	-112.281	0	0
47.92	105	47.92	135	47.92	152	47.92	139		48.0434	105	48.0434	95.37	48.0434	-79.1888	0	0	--		47.8234	106	47.8234	106.63	47.8234	-114.171	0	0
47.94	102	47.94	127	47.94	143	47.94	127		48.0634	102	48.0634	95.52	48.0634	-82.3389	0	0	--		47.8434	109	47.8434	106.53	47.8434	-111.071	0	0
47.96	90	47.96	128	47.96	141	47.96	124		48.0834	90	48.0834	95.68	48.0834	-94.4989	0	0	--		47.8633	94	47.8633	106.42	47.8633	-125.961	0	0
47.98	97	47.98	114	47.98	124	47.98	116		48.1034	97	48.1034	96.53	48.1034	-88.3489	0	0	--		47.8832	105	47.8832	106.33	47.8832	-114.871	0	0
48	88	48	108	48	126	48	120		48.1234	88	48.1234	96.7	48.1234	-97.5189	0	0	--		47.9031	101	47.9031	106.23	47.9031	-118.771	0	0
48.02	93	48.02	114	48.02	132	48.02	122		48.1434	93	48.1434	96.87	48.1434	-92.6888	0	0	--		47.9231	104	47.9231	106.14	47.9231	-115.681	0	0
48.04	98	48.04	118	48.04	129	48.04	117		48.1634	98	48.1634	97.9	48.1634	-88.7189	0	0	--		47.943	96	47.943	106.05	47.943	-123.591	0	0
48.06	99	48.06	96	48.06	128	48.06	110		48.1834	99	48.1834	98.09	48.1834	-87.9089	0	0	--		47.9629	96	47.9629	105.96	47.9629	-123.501	0	0
48.08	95	48.08	113	48.08	124	48.08	114		48.2034	95	48.2034	98.28	48.2034	-92.0989	0	0	--		47.9828	119	47.9828	105.87	47.9828	-100.411	0	0
48.1	101	48.1	117	48.1	119	48.1	113		48.2234	101	48.2234	95.51	48.2234	-83.3289	0	0	--		48.0028	110	48.0028	105.79	48.0028	-109.331	0	0
48.12	96	48.12	118	48.12	109	48.12	114		48.2434	96	48.2434	95.79	48.2434	-88.6089	0	0	--		48.0227	113	48.0227	105.71	48.0227	-106.251	0	0
48.14	86	48.14	108	48.14	133	48.14	116		48.2634	86	48.2634	96.03	48.2634	-98.8489	0	0	--		48.0427	107	48.0427	105.63	48.0427	-112.171	0	0
48.16	100	48.16	106	48.16	114	48.16	112		48.2834	100	48.2834	96.27	48.2834	-85.0889	0	0	--		48.0626	98	48.0626	105.56	48.0626	-121.101	0	0
48.18	91	48.18	109	48.18	110	48.18	107		48.3034	91	48.3034	96.94	48.3034	-94.7589	0	0	--		48.0825	111	48.0825	105.48	48.0825	-108.021	0	0
48.2	93	48.2	94	48.2	119	48.2	113		48.3234	93	48.3234	97.19	48.3234	-93.0089	0	0	--		48.1025	111	48.1025	105.41	48.1025	-107.951	0	0
48.22	94	48.22	105	48.22	110	48.22	104		48.3434	94	48.3434	95.97	48.3434	-90.7889	0	0	--		48.1224	107	48.1224	105.34	48.1224	-111.881	0	0
48.24	95	48.24	101	48.24	113	48.24	127		48.3634	95	48.3634	96.24	48.3634	-90.0588	0	0	--		48.1423	105	48.1423	105.28	48.1423	-113.821	0	0
48.26	97	48.26	104	48.26	107	48.26	107		48.3834	97	48.3834	96.54	48.3834	-88.3589	0	0	--		48.1623	104	48.1623	105.21	48.1623	-114.751	0	0
48.28	104	48.28	96	48.28	98	48.28	105		48.4034	104	48.4034	96.82	48.4034	-81.6389	0	0	--		48.1822	114	48.1822	105.15	48.1822	-104.691	0	0
48.3	107	48.3	96	48.3	111	48.3	102		48.4234	107	48.4234	97.1	48.4234	-78.9189	0	0	--		48.2021	101	48.2021	105.09	48.2021	-117.631	0	0
48.32	96	48.32	116	48.32	111	48.32	109		48.4434	96	48.4434	97.38	48.4434	-90.1988	0	0	--		48.222	108	48.222	105.03	48.222	-110.571	0	0
48.34	87	48.34	107	48.34	107	48.34	115		48.4633	87	48.4633	97.66	48.4633	-99.4789	0	0	--		48.242	103	48.242	104.98	48.242	-115.521	0	0
48.36	107	48.36	101	48.36	105	48.36	99		48.4834	107	48.4834	97.95	48.4834	-79.7689	0	0	--		48.2619	112	48.2619	104.92	48.2619	-106.461	0	0
48.38	108	48.38	109	48.38	104	48.38	109		48.5033	108	48.5033	98.23	48.5033	-79.049	0	0	--		48.2818	109	48.2818	104.87	48.2818	-109.411	0	0
48.4	98	48.4	113	48.4	114	48.4	101		48.5233	98	48.5233	98.52	48.5233	-89.3389	0	0	--		48.3017	112	48.3017	104.82	48.3017	-106.361	0	0
48.42	90	48.42	111	48.42	101	48.42	89		48.5433	90	48.5433	98.81	48.5433	-97.6289	0	0	--		48.3217	113	48.3217	104.77	48.3217	-105.311	0	0
48.44	90	48.44	94	48.44	108	48.44	101		48.5633	90	48.5633	98.94	48.5633	-97.7589	0	0	--		48.3416	117	48.3416	104.73	48.3416	-101.271	0	0
48.46	92	48.46	99	48.46	103	48.46	113		48.5833	92	48.5833	99.06	48.5833	-95.8789	0	0	--		48.3615	108	48.3615	104.69	48.3615	-110.231	0	0
48.48	107	48.48	110	48.48	112	48.48	107		48.6033	107	48.6033	99.19	48.6033	-81.0089	0	0	--		48.3814	111	48.3814	104.65	48.3814	-107.191	0	0
48.5	108	48.5	101	48.5	109	48.5	106		48.6233	108	48.6233	99.31	48.6233	-80.1289	0	0	--		48.4014	104	48.4014	104.61	48.4014	-114.151	0	0
48.52	111	48.52	106	48.52	112	48.52	108		48.6433	111	48.6433	99.44	48.6433	-77.2589	0	0	--		48.4213	106	48.4213	104.57	48.4213	-112.111	0	0
48.54	120	48.54	92	48.54	113	48.54	96		48.6633	120	48.6633	99.57	48.6633	-68.3889	0	0	--		48.4412	104	48.4412	104.54	48.4412	-114.081	0	0
48.56	100	48.56	94	48.56	117	48.56	94		48.6833	100	48.6833	99.7	48.6833	-88.5189	0	0	--		48.4611	105	48.4611	104.51	48.4611	-113.051	0	0
48.58	85	48.58	91	48.58	108	48.58	104		48.7033	85	48.7033	99.83	48.7033	-103.649	0	0	--		48.4811	107	48.4811	104.48	48.4811	-111.021	0	0
48.6	101	48.6	100	48.6	111	48.6	110		48.7233	101	48.7233	99.97	48.7233	-87.7889	0	0	--		48.501	102	48.501	104.45	48.501	-115.991	0	0
48.62	89	48.62	95	48.62	104	48.62	101		48.7433	89	48.7433	100.11	48.7433	-99.929	0	0	--		48.5209	111	48.5209	104.42	48.5209	-106.961	0	0
48.64	96	48.64	112	48.64	106	48.64	116		48.7633	96	48.7633	100.25	48.7633	-93.0689	0	0	--		48.5408	105	48.5408	104.4	48.5408	-112.941	0	0
48.66	105	48.66	110	48.66	104	48.66	113		48.7833	105	48.7833	100.4	48.7833	-84.2189	0	0	--		48.5608	98	48.5608	104.38	48.5608	-119.921	0	0
48.68	101	48.68	99	48.68	105	48.68	110		48.8033	101	48.8033	100.55	48.8033	-88.3689	0	0	--		48.5807	105	48.5807	104.36	48.5807	-112.901	0	0
48.7	117	48.7	104	48.7	107	48.7	106		48.8233	117	48.8233	100.7	48.8233	-72.5189	0	0	--		48.6006	110	48.6006	104.35	48.6006	-107.891	0	0
48.72	100	48.72	100	48.72	102	48.72	110		48.8433	100	48.8433	100.85	48.8433	-89.6689	0	0	--		48.6205	99	48.6205	104.33	48.6205	-118.871	0	0
48.74	106	48.74	95	48.74	111	48.74	110		48.8633	106	48.8633	101.01	48.8633	-83.8289	0	0	--		48.6405	108	48.6405	104.32	48.6405	-109.861	0	0
48.76	106	48.76	96	48.76	105	48.76	110		48.8833	106	48.8833	101.17	48.8833	-83.9889	0	0	--		48.6604	90	48.6604	104.31	48.6604	-127.851	0	0
48.78	96	48.78	94	48.78	98	48.78	106		48.9033	96	48.9033	101.33	48.9033	-94.1489	0	0	--		48.6803	103	48.6803	104.9	48.6803	-115.441	0	0
48.8	96	48.8	104	48.8	105	48.8	97		48.9233	96	48.9233	101.5	48.9233	-94.3189	0	0	--		48.7003	101	48.7003	105.5	48.7003	-118.041	0	0
48.82	109	48.82	101	48.82	110	48.82	95		48.9432	109	48.9432	101.67	48.9432	-81.4889	0	0	--		48.7202	102	48.7202	106.09	48.7202	-117.631	0	0
48.84	104	48.84	103	48.84	99	48.84	111		48.9633	104	48.9633	101.85	48.9633	-86.6689	0	0	--		48.7401	118	48.7401	106.69	48.7401	-102.231	0	0
48.86	105	48.86	92	48.86	108	48.86	105		48.9832	105	48.9832	102.03	48.9832	-85.8489	0	0	--		48.76	112	48.76	107.57	48.76	-109.111	0	0
48.88	90	48.88	96	48.88	90	48.88	98		49.0032	90	49.0032	102.21	49.0032	-101.029	0	0	--		48.7801	110	48.7801	108.17	48.7801	-111.711	0	0
48.9	101	48.9	99	48.9	103	48.9	109		49.0232	101	49.0232	102.4	49.0232	-90.2189	0	0	--		48.8	112	48.8	108.78	48.8	-110.321	0	0
48.92	107	48.92	121	48.92	101	48.92	108		49.0432	107	49.0432	102.63	49.0432	-84.4488	0	0	--		48.8199	110	48.8199	109.39	48.8199	-112.931	0	0
48.94	98	48.94	116	48.94	102	48.94	96		49.0632	98	49.0632	103.1	49.0632	-93.9189	0	0	--		48.8398	114	48.8398	110.01	48.8398	-109.551	0	0
48.96	90	48.96	101	48.96	118	48.96	102		49.0832	90	49.0832	103.58	49.0832	-102.399	0	0	--		48.8598	101	48.8598	110.63	48.8598	-123.171	0	0
48.98	93	48.98	93	48.98	112	48.98	113		49.1032	93	49.1032	104.06	49.1032	-99.8789	0	0	--		48.8797	106	48.8797	111.72	48.8797	-119.261	0	0
49	113	49	97	49	110	49	120		49.1232	113	49.1232	104.55	49.1232	-80.3689	0	0	--		48.8996	101	48.8996	112.34	48.8996	-124.881	0	0
49.02	110	49.02	100	49.02	112	49.02	95		49.1432	110	49.1432	105.04	49.1432	-83.8589	0	0	--		48.9195	119	48.9195	112.98	48.9195	-107.521	0	0
49.04	104	49.04	100	49.04	110	49.04	101		49.1632	104	49.1632	105.54	49.1632	-90.3589	0	0	--		48.9395	119	48.9395	113.62	48.9395	-108.161	0	0
49.06	128	49.06	92	49.06	114	49.06	97		49.1832	128	49.1832	106.04	49.1832	-66.8589	0	0	--		48.9594	105	48.9594	114.26	48.9594	-122.801	0	0
49.08	114	49.08	109	49.08	101	49.08	108		49.2032	114	49.2032	106.56	49.2032	-81.3789	0	0	--		48.9793	118	48.9793	114.91	48.9793	-110.451	0	0
49.1	110	49.1	95	49.1	106	49.1	107		49.2232	110	49.2232	107.07	49.2232	-85.8889	0	0	--		48.9992	112	48.9992	115.56	48.9992	-117.101	0	0
49.12	105	49.12	110	49.12	101	49.12	110		49.2432	105	49.2432	107.6	49.2432	-91.4189	0	0	--		49.0192	112	49.0192	116.22	49.0192	-117.761	0	0
49.14	119	49.14	100	49.14	119	49.14	103		49.2632	119	49.2632	108.13	49.2632	-77.9488	0	0	--		49.0391	111	49.0391	116.88	49.0391	-119.421	0	0
49.16	110	49.16	113	49.16	119	49.16	103		49.2832	110	49.2832	108.67	49.2832	-87.4889	0	0	--		49.059	113	49.059	117.55	49.059	-118.091	0	0
49.18	107	49.18	102	49.18	105	49.18	112		49.3032	107	49.3032	109.22	49.3032	-91.0389	0	0	--		49.0789	100	49.0789	118.23	49.0789	-131.771	0	0
49.2	103	49.2	88	49.2	118	49.2	97		49.3232	103	49.3232	109.77	49.3232	-95.5889	0	0	--		49.0989	106	49.0989	118.92	49.0989	-126.461	0	0
49.22	112	49.22	110	49.22	112	49.22	100		49.3432	112	49.3432	110.34	49.3432	-87.1589	0	0	--		49.1188	107	49.1188	119.61	49.1188	-126.151	0	0
49.24	126	49.24	106	49.24	112	49.24	104		49.3632	126	49.3632	110.91	49.3632	-73.7289	0	0	--		49.1387	112	49.1387	120.31	49.1387	-121.851	0	0
49.26	105	49.26	104	49.26	111	49.26	87		49.3832	105	49.3832	111.49	49.3832	-95.3088	0	0	--		49.1586	103	49.1586	121.02	49.1586	-131.561	0	0
49.28	104	49.28	96	49.28	113	49.28	80		49.4032	104	49.4032	112.05	49.4032	-96.8689	0	0	--		49.1786	120	49.1786	121.73	49.1786	-115.271	0	0
49.3	112	49.3	115	49.3	100	49.3	104		49.4232	112	49.4232	112.26	49.4232	-89.0789	0	0	--		49.1985	114	49.1985	122.46	49.1985	-122.001	0	0
49.32	128	49.32	104	49.32	106	49.32	122		49.4432	128	49.4432	112.49	49.4432	-73.3088	0	0	--		49.2184	110	49.2184	123.2	49.2184	-126.741	0	0
49.34	111	49.34	120	49.34	107	49.34	113		49.4631	111	49.4631	112.72	49.4631	-90.5389	0	0	--		49.2383	112	49.2383	124.21	49.2383	-125.751	0	0
49.36	115	49.36	101	49.36	112	49.36	92		49.4832	115	49.4832	112.97	49.4832	-86.7889	0	0	--		49.2583	99	49.2583	124.97	49.2583	-139.511	0	0
49.38	96	49.38	110	49.38	103	49.38	98		49.5031	96	49.5031	113.4	49.5031	-106.219	0	0	--		49.2782	117	49.2782	125.74	49.2782	-122.281	0	0
49.4	113	49.4	99	49.4	120	49.4	116		49.5231	113	49.5231	113.69	49.5231	-89.5089	0	0	--		49.2981	120	49.2981	126.52	49.2981	-120.061	0	0
49.42	113	49.42	112	49.42	114	49.42	115		49.5431	113	49.5431	113.98	49.5431	-89.799	0	0	--		49.318	111	49.318	127.32	49.318	-129.861	0	0
49.44	97	49.44	111	49.44	110	49.44	127		49.5631	97	49.5631	114.29	49.5631	-106.109	0	0	--		49.338	112	49.338	128.13	49.338	-129.671	0	0
49.46	118	49.46	108	49.46	112	49.46	110		49.5831	118	49.5831	114.62	49.5831	-85.4388	0	0	--		49.3579	97	49.3579	129.04	49.3579	-145.581	0	0
49.48	112	49.48	109	49.48	99	49.48	102		49.6031	112	49.6031	114.97	49.6031	-91.7889	0	0	--		49.3778	121	49.3778	129.12	49.3778	-121.661	0	0
49.5	122	49.5	111	49.5	117	49.5	119		49.6231	122	49.6231	115.34	49.6231	-82.1589	0	0	--		49.3977	122	49.3977	129.27	49.3977	-120.811	0	0
49.52	117	49.52	109	49.52	120	49.52	114		49.6431	117	49.6431	115.74	49.6431	-87.5588	0	0	--		49.4177	106	49.4177	129.38	49.4177	-136.921	0	0
49.54	121	49.54	105	49.54	111	49.54	106		49.6631	121	49.6631	116.16	49.6631	-83.9789	0	0	--		49.4376	117	49.4376	129.51	49.4376	-126.051	0	0
49.56	124	49.56	107	49.56	112	49.56	111		49.6831	124	49.6831	116.62	49.6831	-81.4388	0	0	--		49.4575	122	49.4575	129.64	49.4575	-121.181	0	0
49.58	127	49.58	110	49.58	97	49.58	115		49.7031	127	49.7031	117.11	49.7031	-78.929	0	0	--		49.4775	127	49.4775	129.79	49.4775	-116.331	0	0
49.6	114	49.6	108	49.6	121	49.6	112		49.7231	114	49.7231	117.81	49.7231	-92.6289	0	0	--		49.4974	118	49.4974	129.95	49.4974	-125.491	0	0
49.62	120	49.62	105	49.62	122	49.62	110		49.7431	120	49.7431	118.4	49.7431	-87.2189	0	0	--		49.5174	129	49.5174	130.12	49.5174	-114.661	0	0
49.64	124	49.64	112	49.64	106	49.64	106		49.7631	124	49.7631	119.05	49.7631	-83.8689	0	0	--		49.5373	130	49.5373	130.3	49.5373	-113.841	0	0
49.66	135	49.66	116	49.66	117	49.66	105		49.7831	135	49.7831	119.76	49.7831	-73.5789	0	0	--		49.5573	126	49.5573	130.49	49.5573	-118.031	0	0
49.68	122	49.68	112	49.68	122	49.68	115		49.8031	122	49.8031	120.54	49.8031	-87.3589	0	0	--		49.5772	135	49.5772	130.68	49.5772	-109.221	0	0
49.7	125	49.7	113	49.7	127	49.7	133		49.8231	125	49.8231	121.39	49.8231	-85.2089	0	0	--		49.5971	129	49.5971	130.87	49.5971	-115.411	0	0
49.72	113	49.72	122	49.72	118	49.72	103		49.8431	113	49.8431	122.3	49.8431	-98.1189	0	0	--		49.617	134	49.617	131.06	49.617	-110.601	0	0
49.74	111	49.74	134	49.74	129	49.74	95		49.8631	111	49.8631	123.25	49.8631	-101.069	0	0	--		49.637	130	49.637	131.26	49.637	-114.801	0	0
49.76	124	49.76	123	49.76	130	49.76	109		49.8831	124	49.8831	124.2	49.8831	-89.0189	0	0	--		49.6569	126	49.6569	131.45	49.6569	-118.991	0	0
49.78	117	49.78	118	49.78	126	49.78	114		49.9031	117	49.9031	125.11	49.9031	-96.929	0	0	--		49.6768	130	49.6768	131.64	49.6768	-115.181	0	0
49.8	110	49.8	127	49.8	135	49.8	113		49.9231	110	49.9231	125.94	49.9231	-104.759	0	0	--		49.6967	140	49.6967	131.84	49.6967	-105.381	0	0
49.82	120	49.82	117	49.82	129	49.82	123		49.943	120	49.943	126.71	49.943	-95.5289	0	0	--		49.7167	144	49.7167	132.03	49.7167	-101.571	0	0
49.84	129	49.84	110	49.84	134	49.84	135		49.9631	129	49.9631	127.5	49.9631	-87.3189	0	0	--		49.7366	139	49.7366	132.23	49.7366	-106.771	0	0
49.86	135	49.86	116	49.86	130	49.86	130		49.983	135	49.983	128.35	49.983	-82.1689	0	0	--		49.7565	141	49.7565	132.44	49.7565	-104.981	0	0
49.88	134	49.88	132	49.88	126	49.88	119		50.003	134	50.003	129.28	50.003	-84.0989	0	0	--		49.7764	140	49.7764	132.67	49.7764	-106.211	0	0
49.9	127	49.9	113	49.9	130	49.9	125		50.023	127	50.023	127.42	50.023	-89.2389	0	0	--		49.7964	145	49.7964	132.92	49.7964	-101.461	0	0
[truncated: 1,505 more rows]

## Sheet: Fig. 4
Figure 4 (a)			Figure 4 (b)			Figure 4 (c)			Figure 4 (d)
Electric field	Polarization		Electric field	Polarization		Electric field	Polarization		Electric field	Polarization
kV/cm	\g(m)C/cm\+(2)		kV/cm	\g(m)C/cm\+(2)		kV/cm	\g(m)C/cm\+(2)		kV/cm	\g(m)C/cm\+(2)
	BF30BT			0.005(BC)			0.01(BC)			0.01(AC)
-0.213623	-14.3744		-0.228882	-17.8115		-0.205994	-16.9394		-0.205994	-19.1098
0.053406	-14.3567		0.068665	-17.7877		0.083923	-16.9195		0.045776	-19.0781
0.610352	-14.3106		0.648499	-17.748		0.62561	-16.868		0.595093	-19.0305
1.10626	-14.2645		1.12915	-17.7082		1.12152	-16.8403		1.09863	-18.983
1.60217	-14.2255		1.63269	-17.6764		1.64795	-16.7729		1.62506	-18.9235
2.10571	-14.1865		2.13623	-17.6407		2.1286	-16.7293		2.13623	-18.868
2.53296	-14.144		2.53296	-17.6089		2.54059	-16.6817		2.54822	-18.8204
2.94495	-14.1156		2.96783	-17.5692		2.93732	-16.646		2.94495	-18.761
3.3493	-14.0837		3.33405	-17.5414		3.33405	-16.6103		3.3493	-18.7173
3.76129	-14.0269		3.8147	-17.5135		3.8147	-16.5667		3.77655	-18.6618
4.28009	-13.9844		4.28772	-17.4619		4.30298	-16.5152		4.26483	-18.5945
4.71497	-13.9489		4.70734	-17.4341		4.70734	-16.4637		4.67682	-18.5271
5.15747	-13.8993		5.1651	-17.3904		5.13458	-16.424		5.14984	-18.4597
5.54657	-13.8497		5.53131	-17.3507		5.53894	-16.3685		5.5542	-18.4002
6.01196	-13.8		5.98907	-17.3149		5.9967	-16.309		5.98907	-18.3288
6.47736	-13.7433		6.47736	-17.2593		6.5155	-16.2575		6.48498	-18.2615
6.89697	-13.6901		6.88934	-17.2315		6.89697	-16.202		6.89697	-18.1901
7.36237	-13.6369		7.34711	-17.1838		7.34711	-16.1505		7.33948	-18.1068
7.73621	-13.5766		7.72095	-17.1361		7.74383	-16.0791		7.72858	-18.0236
8.14819	-13.5235		8.18634	-17.1003		8.17871	-16.0197		8.17108	-17.9403
8.62122	-13.4561		8.67462	-17.0368		8.65936	-15.9364		8.6441	-17.8452
9.04083	-13.3923		9.09424	-16.9891		9.04846	-15.869		9.06372	-17.758
9.4986	-13.3072		9.54437	-16.9414		9.4986	-15.7858		9.4986	-17.647
9.8877	-13.2398		9.93347	-16.8739		9.89532	-15.6985		9.91821	-17.5439
10.3455	-13.1618		10.3836	-16.8222		10.3378	-15.6193		10.3378	-17.4408
10.8261	-13.0696		10.8643	-16.7587		10.8261	-15.5162		10.8261	-17.318
11.2381	-12.988		11.2762	-16.703		11.2381	-15.429		11.2228	-17.2109
11.6882	-12.8994		11.7035	-16.6236		11.6806	-15.314		11.6653	-17.0722
12.1002	-12.8108		12.085	-16.556		12.0773	-15.2149		12.1002	-16.9493
12.5351	-12.6973		12.5504	-16.4805		12.5198	-15.096		12.5198	-16.8105
13.0081	-12.5909		13.031	-16.3971		13.0157	-14.9652		12.9929	-16.6678
13.4125	-12.4704		13.443	-16.3256		13.4354	-14.8383		13.4201	-16.5132
13.8626	-12.3534		13.9008	-16.2302		13.8702	-14.7035		13.8626	-16.3507
14.2593	-12.2293		14.2593	-16.1468		14.2593	-14.5568		14.267	-16.2
14.6942	-12.1016		14.74	-16.0435		14.7171	-14.422		14.7095	-16.0137
15.1596	-11.9598		15.2283	-15.9362		15.2054	-14.2437		15.1672	-15.8353
15.5792	-11.8073		15.6403	-15.8409		15.5869	-14.0851		15.5563	-15.6292
16.0217	-11.6584		16.0751	-15.7177		16.0217	-13.9067		16.0141	-15.427
16.4413	-11.4988		16.449	-15.5945		16.4337	-13.7402		16.4261	-15.2288
16.8762	-11.3286		16.9144	-15.4833		16.8686	-13.542		16.8533	-15.0028
17.3645	-11.1549		17.4103	-15.3522		17.3569	-13.3477		17.334	-14.7848
17.7917	-10.967		17.8146	-15.2131		17.7536	-13.1376		17.746	-14.5271
18.2343	-10.779		18.2571	-15.0661		18.2037	-12.9156		18.1961	-14.2853
18.6386	-10.5876		18.6539	-14.9231		18.6081	-12.7016		18.5852	-14.0197
19.0811	-10.3855		19.104	-14.7681		19.0582	-12.4677		19.0582	-13.7501
19.516	-10.1585		19.577	-14.5933		19.516	-12.2021		19.5084	-13.4449
19.9203	-9.94225		19.9814	-14.4304		19.9203	-11.9483		19.9127	-13.1475
20.3781	-9.70115		20.4239	-14.2516		20.3629	-11.6788		20.3705	-12.8344
20.8511	-9.4494		20.9045	-14.0728		20.8435	-11.3854		20.8054	-12.5053
21.2784	-9.19765		21.3242	-13.8742		21.2479	-11.0881		21.225	-12.1565
21.6904	-8.92463		21.759	-13.6715		21.6904	-10.7749		21.6599	-11.7878
22.1252	-8.65515		22.1329	-13.4848		22.1024	-10.4459		22.0566	-11.4032
22.5296	-8.3644		22.5754	-13.2663		22.522	-10.1089		22.4838	-10.9949
23.0103	-8.05592		23.056	-13.0279		22.995	-9.7442		22.9492	-10.5708
23.4222	-7.7439		23.4756	-12.7855		23.407	-9.36363		23.3688	-10.1268
23.88	-7.39996		23.941	-12.5432		23.8419	-8.96324		23.7961	-9.64707
24.292	-7.05602		24.3378	-12.2809		24.2538	-8.55095		24.1776	-9.15154
24.7498	-6.69081		24.7726	-12.0068		24.6735	-8.12281		24.6124	-8.62429
25.1923	-6.31496		25.2228	-11.7168		25.1236	-7.65502		25.0854	-8.06136
25.6042	-5.92848		25.6195	-11.4227		25.5508	-7.15949		25.4745	-7.46672
26.0468	-5.4959		26.0849	-11.1009		26.001	-6.64413		25.9094	-6.82847
26.4206	-5.06332		26.4816	-10.7831		26.3824	-6.11688		26.2833	-6.16247
26.8631	-4.61655		26.9012	-10.4295		26.8173	-5.5381		26.7029	-5.4608
27.3056	-4.12015		27.359	-10.06		27.2522	-4.94346		27.1378	-4.70362
27.7176	-3.62729		27.7557	-9.67854		27.6489	-4.30124		27.5421	-3.89094
28.1525	-3.09898		28.2135	-9.27328		28.0914	-3.63524		27.977	-3.02673
28.5416	-2.54584		28.6179	-8.83624		28.4958	-2.9296		28.3508	-2.12684
28.9993	-1.95725		29.0451	-8.38727		28.9383	-2.18828		28.7704	-1.15162
29.4647	-1.35093		29.48	-7.88666		29.3961	-1.40335		29.2358	-0.128839
29.892	-0.709148		29.8996	-7.38207		29.8309	-0.590678		29.6631	0.961338
30.3574	-0.042549		30.3116	-6.83378		30.2887	0.2775		30.0903	2.09512
30.777	0.645325		30.6931	-6.25768		30.7236	1.1655		30.4794	3.26458
31.25	1.36156		31.1432	-5.62992		31.189	2.08125		30.8914	4.46576
31.7383	2.11326		31.5552	-4.9823		31.6849	3.04853		31.3416	5.68676
32.1655	2.86496		31.9672	-4.27906		32.1655	4.02374		31.8146	6.93154
32.6386	3.64502		32.4097	-3.54006		32.6538	5.01878		32.3639	8.16443
33.1039	4.43927		32.8293	-2.75735		33.1421	6.02571		32.959	9.43697
33.5922	5.25124		33.2794	-1.91902		33.6456	7.0366		33.6304	10.6936
34.0958	6.04549		33.7448	-1.04493		34.1797	8.05938		34.3933	11.9384
34.5612	6.84682		34.1797	-0.123167		34.6832	9.05045		35.2173	13.1792
35.0647	7.64816		34.668	0.83833		35.2173	10.0257		36.1099	14.4042
35.5453	8.42113		35.1028	1.83559		35.6827	10.9692		36.8042	15.5102
36.0565	9.17992		35.5835	2.85668		36.1862	11.877		37.2696	16.5013
36.5906	9.91743		36.1328	3.91353		36.705	12.7293		37.6358	17.3457
37.0331	10.6124		36.6135	4.97833		37.1628	13.5459		37.8799	18.0315
37.5519	11.2684		37.1552	6.05505		37.6587	14.311		38.1622	18.6381
37.9944	11.9066		37.6511	7.11985		38.0859	15.0127		38.3835	19.1613
38.4598	12.4916		38.2156	8.1767		38.5284	15.6748		38.681	19.6212
38.9328	13.0412		38.7573	9.19779		38.9938	16.2932		39.0091	20.0375
39.3143	13.5625		39.2532	10.203		39.3677	16.8601		39.3295	20.422
39.7873	14.0518		39.8102	11.1287		39.8102	17.3794		39.7186	20.7788
40.2145	14.5021		40.3519	12.0267		40.2451	17.867		40.123	21.1237
40.596	14.9169		40.802	12.8531		40.6647	18.3229		40.4892	21.4249
41.0004	15.3282		41.2674	13.6199		41.0843	18.755		40.9012	21.75
41.4047	15.7041		41.687	14.335		41.4581	19.1554		41.2979	22.0354
41.8243	16.0516		42.1143	14.9827		41.8549	19.5201		41.7252	22.3129
42.2745	16.3884		42.5568	15.5985		42.305	19.869		42.1753	22.5865
42.6712	16.7075		42.9153	16.1468		42.6712	20.2059		42.5873	22.8521
43.1137	17.0196		43.3273	16.6633		43.1061	20.5231		43.0298	23.1098
43.4875	17.3032		43.7012	17.1401		43.5028	20.8204		43.4189	23.3437
43.9453	17.5833		44.1132	17.593		43.9377	21.1058		43.8538	23.5855
44.4183	17.8599		44.5633	18.0142		44.3878	21.3913		44.3344	23.8154
44.8227	18.1116		44.9219	18.4154		44.7922	21.6608		44.7388	24.0414
45.2576	18.3669		45.3491	18.7929		45.2499	21.9106		45.2042	24.2554
45.6696	18.5939		45.7382	19.1346		45.6314	22.1524		45.6085	24.4774
46.0739	18.8243		46.1731	19.4723		46.0815	22.4021		46.0663	24.6796
46.5317	19.0584		46.6309	19.8021		46.5622	22.6241		46.5164	24.9016
46.9208	19.2782		47.0123	20.108		46.9666	22.862		46.9208	25.1078
47.3862	19.4945		47.4625	20.4139		47.4167	23.08		47.3785	25.302
47.7753	19.7072		47.8592	20.6921		47.7905	23.2941		47.7676	25.4883
48.2254	19.9022		48.2941	20.9781		48.2407	23.4963		48.2025	25.6786
48.6984	20.1079		48.7595	21.2483		48.7137	23.7064		48.6603	25.8689
49.1104	20.2994		49.1638	21.4986		49.1028	23.8887		49.0952	26.0592
49.5605	20.4837		49.6216	21.7569		49.5834	24.087		49.5377	26.2297
49.9649	20.6717		50.0031	21.9992		49.9802	24.2812		49.942	26.416
50.4456	20.8525		50.4456	22.2495		50.4303	24.4596		50.4074	26.5825
50.8804	21.0369		50.9186	22.476		50.8881	24.6578		50.8575	26.7648
51.3229	21.2071		51.2924	22.7064		51.3077	24.8283		51.2772	26.9393
51.7731	21.3844		51.7578	22.9289		51.7578	25.0027		51.7197	27.1058
52.1622	21.5546		52.1469	23.1435		52.1622	25.1652		52.1317	27.2723
52.5894	21.7177		52.5894	23.354		52.6047	25.3357		52.5818	27.4507
53.0701	21.8843		53.0701	23.5686		53.0701	25.5101		53.0777	27.6172
53.4821	22.051		53.5049	23.7752		53.4973	25.6687		53.4897	27.7678
53.9322	22.1999		53.9551	23.9858		53.9322	25.8273		53.9322	27.9303
54.3137	22.363		54.3518	24.1765		54.3365	25.9819		54.3213	28.0929
54.7714	22.5084		54.8096	24.3712		54.7638	26.1365		54.7791	28.2554
54.5425	22.6147		54.5959	24.5023		54.5044	26.2356		54.5044	28.3466
54.039	22.6856		54.0695	24.5976		54.0085	26.303		53.9932	28.414
53.4058	22.7176		53.4668	24.6771		53.3981	26.3189		53.3676	28.4576
52.9022	22.7637		52.948	24.7208		52.8793	26.3585		52.8793	28.4972
52.4216	22.7885		52.4368	24.7645		52.3911	26.3664		52.3758	28.521
51.9028	22.8062		51.918	24.7963		51.8799	26.3744		51.8646	28.5448
51.506	22.8204		51.4908	24.8082		51.4603	26.3783		51.445	28.5607
51.0406	22.8239		51.0254	24.836		51.033	26.3823		51.0254	28.5844
50.6287	22.8487		50.6287	24.844		50.621	26.3744		50.6363	28.5765
50.1556	22.8417		50.1556	24.8559		50.1785	26.3704		50.1785	28.5924
49.6521	22.8239		49.6597	24.8479		49.6674	26.3545		49.6674	28.5924
49.2172	22.831		49.2783	24.8519		49.2706	26.3347		49.2477	28.5924
48.7823	22.8239		48.8205	24.8479		48.7976	26.3268		48.79	28.5805
48.378	22.8168		48.4314	24.84		48.3933	26.3149		48.4085	28.5765
47.9507	22.7991		47.9507	24.8321		47.9584	26.2871		47.9507	28.5686
47.4548	22.7849		47.4472	24.8201		47.4319	26.2475		47.4319	28.5448
47.0352	22.7707		47.0428	24.8042		47.0352	26.2396		47.0428	28.5408
46.5927	22.7459		46.608	24.7804		46.5851	26.2079		46.5927	28.521
46.2036	22.7246		46.2189	24.7685		46.1884	26.1841		46.196	28.4972
45.7687	22.714		45.7535	24.7327		45.7458	26.1524		45.7382	28.4853
45.2881	22.6856		45.2499	24.7168		45.2499	26.1167		45.2499	28.4536
44.8532	22.6644		44.8227	24.693		44.838	26.0889		44.8456	28.4417
44.3954	22.6466		44.3802	24.6692		44.3726	26.0572		44.3954	28.406
43.9911	22.6254		43.9911	24.6493		43.9911	26.0215		43.9987	28.3823
43.5486	22.6005		43.5562	24.6135		43.5638	25.9938		43.5638	28.3624
43.0374	22.5722		43.0527	24.5897		43.0603	25.9581		43.0679	28.3387
42.6331	22.5474		42.6636	24.5659		42.6559	25.9224		42.6636	28.299
42.1982	22.5155		42.2058	24.538		42.1982	25.8749		42.2058	28.2752
41.7862	22.4977		41.832	24.5102		41.8015	25.8471		41.8167	28.2514
41.3513	22.4623		41.3742	24.4784		41.3437	25.8035		41.3437	28.2078
40.8783	22.4304		40.8783	24.4387		40.8478	25.7678		40.8401	28.1801
40.4587	22.3949		40.4587	24.4149		40.4358	25.7361		40.4358	28.1444
40.0009	22.3559		40.0009	24.391		39.9857	25.6846		40.0009	28.1127
39.6194	22.3275		39.6194	24.3632		39.6118	25.6568		39.6194	28.0849
39.1769	22.2956		39.1541	24.3235		39.1617	25.6172		39.1617	28.0453
38.6887	22.2566		38.681	24.2718		38.6734	25.5696		38.6734	27.9977
38.2614	22.2353		38.2538	24.252		38.2385	25.522		38.2385	27.966
37.8036	22.1928		37.8036	24.2083		37.8036	25.4784		37.796	27.9264
37.2925	22.1609		37.3154	24.1685		37.323	25.4309		37.3154	27.8907
36.9034	22.1148		36.9034	24.1328		36.911	25.4071		36.9186	27.851
36.4227	22.0864		36.4532	24.097		36.4685	25.3555		36.4685	27.8035
36.0489	22.051		36.0794	24.0613		36.0489	25.3119		36.0718	27.7757
35.5988	22.0155		35.6216	24.0335		35.614	25.2723		35.6216	27.7361
35.08	21.973		35.1181	23.9858		35.1334	25.2168		35.1334	27.6885
34.7061	21.9304		34.7214	23.9341		34.7061	25.1692		34.7061	27.6449
34.256	21.8949		34.2712	23.9023		34.2636	25.1216		34.2712	27.6053
33.8745	21.8559		33.8898	23.8586		33.8669	25.0939		33.8821	27.5577
33.4396	21.8205		33.4244	23.8229		33.4015	25.0344		33.432	27.5062
32.959	21.7744		32.9208	23.7633		32.9132	24.9908		32.9361	27.4705
32.5394	21.7354		32.5165	23.7355		32.5012	24.9432		32.5241	27.411
32.0816	21.6999		32.074	23.6957		32.0816	24.8917		32.0663	27.3714
31.6925	21.6574		31.6849	23.652		31.6849	24.8521		31.6772	27.3198
31.2424	21.6077		31.2424	23.6044		31.2576	24.7807		31.25	27.2842
30.7465	21.5687		30.7388	23.5646		30.7388	24.7411		30.777	27.2366
30.3192	21.5262		30.3192	23.513		30.3268	24.6895		30.3497	27.189
29.8767	21.4765		29.8767	23.4812		29.8767	24.638		29.892	27.1295
29.4724	21.4446		29.5029	23.4375		29.48	24.5944		29.5181	27.078
29.0222	21.3985		29.0527	23.3858		29.0527	24.5389		29.0298	27.0344
28.5416	21.3524		28.5416	23.3461		28.5492	24.4794		28.5568	26.9789
28.1296	21.2993		28.1448	23.2984		28.1219	24.4279		28.1296	26.9393
27.6794	21.2638		27.6871	23.2507		27.6794	24.3803		27.6871	26.8838
27.2827	21.2177		27.298	23.2031		27.2903	24.3169		27.298	26.8283
26.8707	21.161		26.8784	23.1713		26.8555	24.2693		26.8402	26.7767
26.3596	21.1078		26.3672	23.1196		26.3519	24.2099		26.3519	26.7173
25.9628	21.0617		25.9476	23.068		25.9628	24.1504		25.9323	26.6697
25.4974	21.0156		25.4974	23.0163		25.5127	24.087		25.4974	26.6102
25.1083	20.966		25.1007	22.9687		25.1007	24.0473		25.1083	26.5587
24.6658	20.9163		24.6429	22.917		24.6582	23.9839		24.6658	26.4873
24.147	20.8596		24.147	22.8614		24.1699	23.9284		24.1776	26.4358
23.7274	20.8099		23.7503	22.8137		23.7579	23.8729		23.7427	26.3724
23.2773	20.7497		23.3002	22.7501		23.3002	23.8134		23.3002	26.3129
22.8806	20.7142		22.9034	22.7144		22.9187	23.75		22.9187	26.2614
22.438	20.661		22.4686	22.6468		22.4609	23.6826		22.4762	26.1979
21.9498	20.6008		21.9803	22.6031		21.9727	23.6271		21.965	26.1385
21.5378	20.5476		21.5607	22.5555		21.5683	23.5716		21.5454	26.0711
21.0953	20.4944		21.1258	22.4879		21.1029	23.4884		21.0953	26.0156
20.7138	20.4447		20.7138	22.4442		20.6985	23.4329		20.7214	25.964
20.2866	20.3809		20.2408	22.3727		20.2637	23.3734		20.2637	25.8927
19.8059	20.3206		19.7754	22.321		19.7983	23.2981		19.7906	25.8253
19.3863	20.2781		19.3634	22.2694		19.3558	23.2346		19.3787	25.7658
18.9133	20.2214		18.898	22.2058		18.9056	23.1633		18.9285	25.7064
18.4555	20.1469		18.4097	22.1383		18.4326	23.0959		18.4479	25.635
18.0359	20.0973		18.013	22.0866		18.0359	23.0285		18.0283	25.5637
17.5705	20.0263		17.5781	22.035		17.5858	22.9611		17.5858	25.4923
17.1661	19.9625		17.1814	21.9714		17.1738	22.8818		17.1967	25.4328
16.7084	19.9058		16.7389	21.9158		16.7084	22.8144		16.7389	25.3654
16.2277	19.8455		16.2582	21.8403		16.2506	22.751		16.2811	25.2941
15.8005	19.7817		15.831	21.7807		15.831	22.6638		15.8157	25.2148
15.3656	19.7179		15.4037	21.7131		15.3885	22.5885		15.3732	25.1474
14.9918	19.6505		14.9994	21.6575		14.9918	22.5092		14.9689	25.08
14.5493	19.5938		14.5569	21.586		14.534	22.4418		14.5264	25.0047
14.0915	19.5193		14.0533	21.5145		14.061	22.3665		14.0686	24.9254
13.6566	19.4484		13.6108	21.4469		13.6414	22.2832		13.6414	24.8541
13.1912	19.381		13.1836	21.3913		13.1912	22.196		13.1836	24.7787
12.8021	19.3207		12.7869	21.3238		12.7869	22.1326		12.7945	24.6994
12.3596	19.2463		12.352	21.2523		12.352	22.0493		12.3367	24.6122
11.879	19.1789		11.8637	21.1768		11.8713	21.978		11.879	24.5369
11.4594	19.1009		11.4441	21.1053		11.4594	21.8868		11.4365	24.4576
11.0016	19.0335		10.994	21.0337		11.0092	21.7996		11.0092	24.3744
10.5896	18.9697		10.6049	20.9662		10.5896	21.7163		10.6049	24.303
10.1318	18.8882		10.1624	20.8987		10.1776	21.6331		10.1624	24.2118
9.67407	18.8031		9.66644	20.8152		9.6817	21.5379		9.69696	24.1286
9.24683	18.7286		9.26209	20.7397		9.25446	21.4586		9.26209	24.0374
8.78906	18.6541		8.82721	20.6603		8.79669	21.3714		8.81195	23.9621
8.41522	18.569		8.41522	20.5888		8.38471	21.2882		8.39233	23.8709
7.96509	18.5052		7.97272	20.5053		7.94983	21.193		7.95746	23.7916
7.4997	18.4201		7.49207	20.4219		7.49207	21.0979		7.49207	23.6886
7.08771	18.3457		7.08008	20.3424		7.09534	20.9988		7.08008	23.6053
6.62231	18.2535		6.60706	20.259		6.61468	20.9116		6.62231	23.5102
6.23322	18.1755		6.23322	20.1835		6.21033	20.8085		6.21796	23.4229
5.77545	18.0939		5.78308	20.0921		5.77545	20.7054		5.76782	23.3199
5.30243	17.9982		5.27954	20.0087		5.27954	20.5984		5.30243	23.2247
4.86755	17.9202		4.85992	19.9173		4.86755	20.5072		4.87518	23.1177
4.40216	17.8244		4.40979	19.8299		4.42505	20.3883		4.40979	23.0265
3.99017	17.7429		4.00543	19.7425		4.00543	20.2931		3.98254	22.9274
3.57819	17.6578		3.58582	19.6471		3.57056	20.198		3.58582	22.8243
3.0899	17.5585		3.10516	19.5637		3.11279	20.0791		3.12042	22.7213
2.67029	17.4628		2.69318	19.4644		2.69318	19.972		2.71606	22.6182
2.22778	17.3529		2.24304	19.365		2.22778	19.8491		2.23541	22.5191
1.83106	17.2678		1.84631	19.2697		1.80817	19.75		1.8158	22.4041
1.38855	17.1756		1.38855	19.1743		1.37329	19.6311		1.38855	22.2971
0.938416	17.0621		0.930786	19.0591		0.923157	19.5122		0.915527	22.1742
0.511169	16.9628		0.495911	18.9717		0.488281	19.4012		0.50354	22.0632
0.061035	16.8564		0.045776	18.8684		0.068665	19.2783		0.030518	21.9482
-0.350952	16.7536		-0.358582	18.7571		-0.350952	19.1554		-0.38147	21.8174
-0.75531	16.6472		-0.732422	18.6459		-0.740051	19.0404		-0.770569	21.7143
-1.1673	16.548		-1.18256	18.5426		-1.15204	18.9096		-1.17493	21.5994
-1.58691	16.4451		-1.59454	18.4353		-1.5564	18.7867		-1.56403	21.4923
-2.05231	16.3317		-2.04468	18.336		-2.01416	18.6638		-2.02179	21.3615
-2.51007	16.2147		-2.52533	18.2168		-2.48718	18.529		-2.47955	21.2267
-2.94495	16.1012		-2.95258	18.1016		-2.92969	18.3863		-2.91443	21.1118
-3.38745	15.9842		-3.39508	17.9784		-3.38745	18.2555		-3.36456	20.9691
-3.79181	15.8707		-3.79181	17.8592		-3.79181	18.1128		-3.78418	20.8462
-4.21905	15.7502		-4.23431	17.748		-4.21143	17.978		-4.23431	20.6995
-4.67682	15.619		-4.70734	17.6169		-4.67682	17.8234		-4.69971	20.5528
-5.10407	15.4984		-5.11169	17.4857		-5.09644	17.6847		-5.11169	20.4101
-5.52368	15.3566		-5.56946	17.3507		-5.56183	17.53		-5.56946	20.2793
-5.96619	15.2467		-5.97382	17.2195		-5.97382	17.3715		-5.96619	20.1286
-6.40106	15.1049		-6.40869	17.0964		-6.40869	17.2169		-6.42395	19.978
-6.85883	14.9701		-6.88171	16.9494		-6.87408	17.0623		-6.84357	19.8194
-7.28607	14.8283		-7.2937	16.8262		-7.30133	16.8878		-7.27844	19.6608
-7.75909	14.6935		-7.75909	16.6752		-7.73621	16.7213		-7.71332	19.5062
-8.14819	14.5446		-8.14056	16.5282		-8.12531	16.5548		-8.13293	19.3318
-8.60596	14.3922		-8.59833	16.3812		-8.57544	16.3844		-8.57544	19.1732
-9.07898	14.2432		-9.07135	16.2263		-9.04846	16.202		-9.04846	18.9909
-9.50623	14.0837		-9.48334	16.0713		-9.47571	16.0078		-9.46045	18.8165
-9.94873	13.9241		-9.92584	15.9124		-9.93347	15.8175		-9.91821	18.6301
-10.3607	13.7717		-10.3531	15.7535		-10.3302	15.6351		-10.3378	18.4438
-10.7803	13.605		-10.7803	15.5906		-10.7727	15.4409		-10.788	18.2615
-11.2305	13.4313		-11.2534	15.4118		-11.2457	15.2347		-11.2457	18.0553
-11.6653	13.2575		-11.6653	15.2369		-11.6577	15.0207		-11.6806	17.8531
-12.0926	13.0767		-12.1155	15.0621		-12.1002	14.8304		-12.1078	17.647
-12.5046	12.8959		-12.5198	14.8674		-12.5198	14.6004		-12.5046	17.4408
-12.9395	12.7008		-12.9471	14.6926		-12.9471	14.3784		-12.9547	17.2268
-13.4125	12.5094		-13.4277	14.494		-13.4048	14.1446		-13.3972	17.0008
-13.8474	12.325		-13.855	14.3033		-13.8474	13.9067		-13.8245	16.763
-14.2975	12.1193		-14.2899	14.1006		-14.2746	13.6688		-14.2822	16.533
-14.7095	11.9172		-14.7171	13.8821		-14.6637	13.4231		-14.679	16.2872
-15.1215	11.7045		-15.1291	13.6755		-15.1062	13.1733		-15.0909	16.0335
-15.6097	11.474		-15.6097	13.453		-15.564	12.9037		-15.5487	15.7759
-16.0217	11.2506		-16.0294	13.2186		-15.976	12.6262		-15.976	15.5063
-16.4566	11.0273		-16.4719	12.9802		-16.4413	12.3448		-16.4185	15.2486
-16.8457	10.7897		-16.8762	12.7458		-16.861	12.0554		-16.8304	14.9552
-17.2882	10.5521		-17.3035	12.5154		-17.2882	11.7462		-17.2729	14.654
-17.746	10.2968		-17.7689	12.2531		-17.7307	11.4409		-17.7231	14.3368
-18.1503	10.0415		-18.1808	11.9869		-18.1732	11.1158		-18.158	14.0316
-18.5928	9.76497		-18.6234	11.7207		-18.5852	10.7789		-18.5852	13.6986
-19.0048	9.49549		-19.0353	11.4386		-18.9972	10.43		-18.9896	13.3616
-19.4397	9.20474		-19.4778	11.1565		-19.4397	10.0653		-19.4016	13.0048
-19.9203	8.9069		-19.9203	10.8506		-19.8822	9.70456		-19.8593	12.6242
-20.3323	8.60551		-20.34	10.5487		-20.2942	9.31209		-20.2484	12.2437
-20.7825	8.27576		-20.7901	10.2149		-20.7367	8.91567		-20.6985	11.8433
-21.2326	7.93182		-21.2402	9.88912		-21.1792	8.49149		-21.1563	11.4072
-21.637	7.58788		-21.6599	9.53551		-21.5836	8.03163		-21.553	10.9593
-22.0871	7.22976		-22.0871	9.16998		-22.0261	7.58367		-21.9955	10.4954
-22.4915	6.86455		-22.5067	8.79651		-22.4304	7.11192		-22.3923	10.0039
-22.9111	6.47452		-22.934	8.39522		-22.85	6.61638		-22.8195	9.5004
-23.3765	6.07031		-23.3841	7.99791		-23.2849	6.0931		-23.262	8.95729
-23.7808	5.64482		-23.7732	7.56086		-23.6969	5.54999		-23.6664	8.3904
-24.2157	5.21224		-24.231	7.12382		-24.1547	4.9831		-24.086	7.78783
-24.6124	4.75484		-24.6201	6.65499		-24.5361	4.39242		-24.4675	7.16544
-25.0397	4.28325		-25.0549	6.18616		-24.9634	3.77003		-24.8871	6.50737
-25.5051	3.77976		-25.528	5.67363		-25.4211	3.12385		-25.3067	5.80172
-25.9171	3.27272		-25.9094	5.13328		-25.8179	2.43407		-25.7111	5.06437
-26.3596	2.73022		-26.3443	4.58102		-26.268	1.71653		-26.1154	4.2834
-26.7639	2.17354		-26.7487	4.01286		-26.6495	0.983141		-26.4969	3.46676
-27.2217	1.59558		-27.1683	3.40894		-27.0767	0.206143		-26.9165	2.59462
-27.6794	0.989261		-27.6337	2.77722		-27.5421	-0.610499		-27.3514	1.68284
-28.0991	0.361665		-28.0457	2.11768		-27.9846	-1.47868		-27.7405	0.711588
-28.5645	-0.276568		-28.4805	1.42635		-28.4653	-2.35478		-28.1677	-0.311196
-28.9917	-0.95735		-28.9001	0.695297		-28.9078	-3.23485		-28.5797	-1.36966
-29.4418	-1.62749		-29.3503	-0.035758		-29.3961	-4.18232		-28.9993	-2.49155
-29.9149	-2.35083		-29.808	-0.822438		-29.9072	-5.14167		-29.4113	-3.6293
-30.3574	-3.07061		-30.2353	-1.61706		-30.4184	-6.11688		-29.8386	-4.80669
-30.8304	-3.80103		-30.7159	-2.46334		-30.9372	-7.10399		-30.2658	-5.99597
-31.2881	-4.57046		-31.1508	-3.30962		-31.456	-8.08317		-30.7465	-7.20508
-31.7841	-5.31506		-31.6391	-4.17576		-31.9824	-9.0782		-31.25	-8.42211
-32.3181	-6.09158		-32.1732	-5.07766		-32.5394	-10.0534		-31.8604	-9.64311
-32.8293	-6.85037		-32.6614	-5.97161		-33.0963	-11.0009		-32.5394	-10.8839
-33.3557	-7.60561		-33.1802	-6.88941		-33.6609	-11.9404		-33.3176	-12.1129
-33.8593	-8.33249		-33.6761	-7.78336		-34.1644	-12.8244		-34.1644	-13.3339
-34.3933	-9.06646		-34.2178	-8.69718		-34.7214	-13.6649		-35.141	-14.543
-34.9274	-9.77561		-34.7824	-9.59113		-35.2631	-14.4577		-36.1481	-15.7204
-35.408	-10.4564		-35.2936	-10.4573		-35.7361	-15.199		-37.056	-16.8145
-35.9344	-11.0982		-35.8276	-11.2916		-36.2244	-15.8769		-37.6358	-17.762
-36.377	-11.708		-36.3235	-12.1021		-36.644	-16.4914		-37.9715	-18.5469
-36.85	-12.2754		-36.8195	-12.865		-37.0636	-17.0504		-38.2004	-19.1851
-37.3383	-12.8249		-37.3383	-13.5921		-37.4985	-17.5816		-38.3911	-19.7322
-37.735	-13.332		-37.7655	-14.2715		-37.8647	-18.0414		-38.4827	-20.1643
-38.1699	-13.8036		-38.2538	-14.9072		-38.2462	-18.4854		-38.5742	-20.5449
-38.5361	-14.2397		-38.6581	-15.4833		-38.5742	-18.8739		-38.7115	-20.866
-38.9404	-14.6475		-39.1006	-16.0355		-38.9633	-19.2268		-38.9252	-21.1673
-39.3753	-15.0339		-39.5355	-16.5401		-39.3677	-19.5756		-39.2761	-21.4527
-39.7644	-15.3956		-39.9094	-17.0249		-39.7339	-19.8967		-39.6042	-21.7302
-40.184	-15.7395		-40.329	-17.4619		-40.1382	-20.1901		-39.9933	-21.9879
-40.6342	-16.0622		-40.7715	-17.8711		-40.5884	-20.4795		-40.4358	-22.2456
-41.0309	-16.3671		-41.1301	-18.2526		-40.9546	-20.749		-40.8707	-22.4993
-41.4505	-16.6614		-41.5573	-18.6141		-41.3589	-21.0028		-41.2979	-22.7332
-41.8396	-16.9415		-41.9388	-18.9518		-41.7709	-21.2446		-41.7099	-22.9671
-42.2668	-17.2075		-42.3279	-19.2776		-42.2134	-21.4745		-42.1371	-23.1811
-42.717	-17.4557		-42.7856	-19.5796		-42.6636	-21.7084		-42.6102	-23.4111
-43.1061	-17.7074		-43.1671	-19.8458		-43.0832	-21.9264		-43.0222	-23.6251
-43.5333	-17.9414		-43.5867	-20.1199		-43.5181	-22.1326		-43.457	-23.8352
-43.9072	-18.1719		-43.9835	-20.3821		-43.9072	-22.3427		-43.869	-24.0255
-44.3497	-18.3988		-44.3954	-20.6285		-44.3573	-22.529		-44.3115	-24.2277
-44.8074	-18.6116		-44.8761	-20.8629		-44.8227	-22.7233		-44.754	-24.4338
-45.2347	-18.8172		-45.2805	-21.0854		-45.2271	-22.9096		-45.1965	-24.6281
-45.6696	-19.03		-45.7153	-21.296		-45.6772	-23.084		-45.6467	-24.8144
-46.0739	-19.2179		-46.1121	-21.5026		-46.0968	-23.2664		-46.0358	-25.0126
-46.524	-19.4165		-46.5622	-21.7012		-46.4859	-23.4368		-46.4706	-25.1752
-47.0047	-19.6079		-47.0352	-21.884		-46.9666	-23.6073		-46.9589	-25.3654
-47.4091	-19.7888		-47.4472	-22.0787		-47.3709	-23.7619		-47.3633	-25.5399
-47.8516	-19.9661		-47.8821	-22.2614		-47.8134	-23.9125		-47.821	-25.7064
-48.2559	-20.154		-48.2864	-22.4283		-48.2407	-24.083		-48.2483	-25.8848
-48.7061	-20.3242		-48.7061	-22.5952		-48.6679	-24.2297		-48.6679	-26.0552
-49.1562	-20.4944		-49.1791	-22.7581		-49.1409	-24.3843		-49.1257	-26.2178
-49.5911	-20.6717		-49.6063	-22.917		-49.5682	-24.5389		-49.5605	-26.3763
-50.0412	-20.8277		-50.0259	-23.0799		-50.0336	-24.6776		-50.0183	-26.5389
-50.4074	-20.9943		-50.415	-23.2349		-50.415	-24.8204		-50.4074	-26.6935
-50.8499	-21.1432		-50.8575	-23.3739		-50.827	-24.9591		-50.8499	-26.856
-51.3306	-21.3028		-51.3382	-23.5249		-51.3306	-25.0899		-51.3306	-27.0067
-51.7502	-21.4624		-51.7502	-23.656		-51.7426	-25.2287		-51.7426	-27.1573
-52.1927	-21.6006		-52.2003	-23.7911		-52.1774	-25.3555		-52.2003	-27.3119
-52.5894	-21.7496		-52.6276	-23.9262		-52.6047	-25.4903		-52.597	-27.4586
-53.0396	-21.8914		-53.0548	-24.0573		-53.0396	-25.6172		-53.0167	-27.6132
-53.5355	-22.0403		-53.5278	-24.1884		-53.4897	-25.752		-53.4821	-27.7559
-53.9474	-22.1751		-53.9551	-24.3155		-53.9322	-25.8828		-53.9017	-27.8986
-54.3976	-22.324		-54.39	-24.4347		-54.3747	-26.0057		-54.3594	-28.0493
-54.7791	-22.4552		-54.7943	-24.5579		-54.7638	-26.1365		-54.7714	-28.192
-55.2292	-22.597		-55.2368	-24.6771		-55.2292	-26.2396		-55.2216	-28.3307
-55.1529	-22.6856		-55.0385	-24.7566		-55.069	-26.3307		-55.1071	-28.4259
-54.657	-22.7424		-54.4815	-24.7923		-54.5502	-26.3545		-54.6036	-28.4853
-53.9398	-22.7778		-53.7796	-24.8162		-53.8483	-26.3664		-53.8712	-28.5091
-53.3371	-22.7956		-53.2761	-24.8241		-53.2989	-26.3783		-53.3218	-28.5329
-52.7725	-22.8168		-52.7802	-24.8241		-52.7573	-26.3744		-52.7802	-28.5448
-52.2614	-22.8346		-52.269	-24.84		-52.2995	-26.3823		-52.2919	-28.5607
-51.8646	-22.8381		-51.8875	-24.836		-51.8723	-26.3704		-51.9104	-28.5686
-51.4374	-22.8417		-51.4526	-24.8559		-51.4374	-26.3664		-51.445	-28.5805
-51.0635	-22.8487		-51.0635	-24.8519		-51.0483	-26.3466		-51.0483	-28.5924
-50.6134	-22.8346		-50.6058	-24.84		-50.5981	-26.3347		-50.5905	-28.5844
-50.1251	-22.8346		-50.1022	-24.8241		-50.0793	-26.3189		-50.0946	-28.5844
-49.7055	-22.8275		-49.6826	-24.8162		-49.675	-26.303		-49.6902	-28.5805
-49.263	-22.8168		-49.2325	-24.8042		-49.2249	-26.2792		-49.2477	-28.5725
-48.8434	-22.8062		-48.8434	-24.7923		-48.8358	-26.2594		-48.851	-28.5488
-48.4009	-22.792		-48.3856	-24.7883		-48.3933	-26.2396		-48.3856	-28.5488
-47.905	-22.7849		-47.8897	-24.7605		-47.8821	-26.1999		-47.8973	-28.525
-47.4854	-22.7707		-47.5006	-24.7327		-47.4854	-26.1841		-47.5006	-28.5131
-47.0276	-22.753		-47.0352	-24.7248		-47.0352	-26.1484		-47.0352	-28.4893
-46.6309	-22.7317		-46.6309	-24.7009		-46.6309	-26.1325		-46.6614	-28.4695
-46.1502	-22.7069		-46.1807	-24.685		-46.1884	-26.0969		-46.1807	-28.4536
-45.6772	-22.675		-45.6848	-24.6493		-45.6848	-26.0651		-45.6848	-28.414
-45.2652	-22.6608		-45.2805	-24.6294		-45.2805	-26.0334		-45.2881	-28.406
-44.8303	-22.636		-44.8227	-24.6135		-44.838	-25.9938		-44.8303	-28.3823
-44.4565	-22.6112		-44.4565	-24.5897		-44.4641	-25.9621		-44.4183	-28.3505
-44.0063	-22.5899		-43.9835	-24.5619		-43.9911	-25.9343		-43.9835	-28.3268
-43.4952	-22.5474		-43.4952	-24.5301		-43.4799	-25.9026		-43.4799	-28.2911
-43.1213	-22.5261		-43.0908	-24.4983		-43.0603	-25.855		-43.0832	-28.2633
-42.6483	-22.5084		-42.6407	-24.4705		-42.6178	-25.8233		-42.6254	-28.2316
-42.2592	-22.4729		-42.2592	-24.4546		-42.2592	-25.7876		-42.2516	-28.1999
-41.7862	-22.4481		-41.7938	-24.4268		-41.8015	-25.7639		-41.8091	-28.1682
-41.3055	-22.4126		-41.2827	-24.3871		-41.3055	-25.7084		-41.3132	-28.1325
-40.9012	-22.3807		-40.8859	-24.3513		-40.8936	-25.6885		-40.9241	-28.1008
-40.4205	-22.3488		-40.4282	-24.3235		-40.4358	-25.6449		-40.4358	-28.0572
-40.0314	-22.3204		-40.0314	-24.2997		-40.0543	-25.6053		-40.0391	-28.0255
-39.5813	-22.285		-39.5889	-24.2679		-39.6042	-25.5656		-39.5813	-27.9898
-39.0854	-22.2495		-39.0854	-24.2361		-39.1006	-25.526		-39.093	-27.9502
-38.6887	-22.2212		-38.6734	-24.2003		-38.681	-25.4943		-38.6963	-27.9184
-38.269	-22.1786		-38.2309	-24.1805		-38.2309	-25.4348		-38.2538	-27.8788
-37.7731	-22.1467		-37.7502	-24.1447		-37.735	-25.3952		-37.7502	-27.8352
-37.384	-22.1219		-37.3459	-24.1129		-37.3306	-25.3635		-37.3535	-27.7995
-36.9339	-22.0864		-36.911	-24.0811		-36.8958	-25.3119		-36.8881	-27.7599
-36.5295	-22.0545		-36.5219	-24.0414		-36.4914	-25.2881		-36.5143	-27.7242
-36.087	-22.012		-36.0718	-24.0176		-36.0489	-25.2406		-36.0641	-27.6727
-35.5988	-21.9694		-35.5606	-23.9739		-35.5606	-25.197		-35.5606	-27.629
-35.1639	-21.941		-35.1944	-23.9381		-35.1562	-25.1454		-35.1715	-27.5934
-34.7137	-21.8914		-34.729	-23.9103		-34.6985	-25.1018		-34.729	-27.5537
-34.3246	-21.8701		-34.3323	-23.8745		-34.3323	-25.0622		-34.3246	-27.5062
-33.8669	-21.8311		-33.8669	-23.8348		-33.905	-25.0225		-33.8821	-27.4625
-33.371	-21.7779		-33.3786	-23.811		-33.4015	-24.9789		-33.3862	-27.4189
-32.9437	-21.7496		-32.9742	-23.7673		-32.9666	-24.9155		-32.9742	-27.3714
-32.486	-21.6999		-32.5165	-23.7275		-32.5012	-24.8719		-32.5241	-27.3278
-32.1121	-21.668		-32.1274	-23.6997		-32.1198	-24.8362		-32.1198	-27.2762
-31.662	-21.629		-31.6696	-23.66		-31.6696	-24.7886		-31.6772	-27.2366
-31.189	-21.5723		-31.1813	-23.6123		-31.189	-24.7411		-31.1813	-27.189
-30.7846	-21.5404		-30.7617	-23.5726		-30.7693	-24.6895		-30.7388	-27.1454
-30.3421	-21.5049		-30.3192	-23.5408		-30.304	-24.638		-30.304	-27.078
-29.9454	-21.4553		-29.9454	-23.4971		-29.9454	-24.5944		-29.9225	-27.0423
-29.5029	-21.4127		-29.4876	-23.4732		-29.4876	-24.5468		-29.4724	-26.9987
-28.9993	-21.3631		-28.9764	-23.4295		-28.9841	-24.5032		-28.9841	-26.9274
-28.6026	-21.3241		-28.6026	-23.3898		-28.595	-24.4358		-28.5721	-26.8917
-28.1448	-21.2815		-28.1372	-23.3382		-28.1372	-24.3962		-28.1372	-26.8481
-27.7328	-21.2319		-27.7481	-23.3024		-27.7328	-24.3407		-27.7481	-26.7926
-27.2827	-21.1929		-27.2751	-23.2627		-27.2903	-24.2971		-27.3132	-26.7371
-26.7944	-21.1362		-26.7944	-23.215		-26.8021	-24.2376		-26.8021	-26.6895
-26.3672	-21.0936		-26.3824	-23.1753		-26.3977	-24.19		-26.3977	-26.634
-25.9399	-21.0475		-25.9399	-23.1355		-25.9323	-24.1266		-25.9399	-26.5706
-25.5432	-21.005		-25.5508	-23.0918		-25.5432	-24.079		-25.5661	-26.527
-25.1083	-20.9589		-25.1007	-23.0441		-25.1083	-24.0315		-25.1007	-26.4715
-24.6201	-20.8986		-24.6048	-23.0084		-24.6048	-23.972		-24.6124	-26.408
-24.2157	-20.8525		-24.2233	-22.9567		-24.1852	-23.9205		-24.2004	-26.3525
-23.7732	-20.8064		-23.7427	-22.913		-23.7427	-23.857		-23.7427	-26.305
-23.3688	-20.7603		-23.3688	-22.8733		-23.3383	-23.8055		-23.3612	-26.2415
-22.9187	-20.7036		-22.9034	-22.8296		-22.8958	-23.7381		-22.9034	-26.186
-22.4152	-20.6539		-22.4075	-22.7859		-22.3999	-23.6786		-22.4075	-26.1226
-22.0261	-20.5972		-22.0108	-22.7303		-22.0032	-23.635		-22.0032	-26.0632
-21.553	-20.5547		-21.5454	-22.6866		-21.5607	-23.5676		-21.553	-26.0037
-21.1563	-20.4944		-21.1792	-22.6429		-21.1563	-23.5121		-21.1639	-25.9442
-20.6909	-20.4376		-20.7062	-22.5992		-20.7062	-23.4447		-20.7214	-25.8848
-20.1874	-20.3809		-20.2179	-22.5316		-20.2179	-23.3932		-20.2255	-25.8253
-19.783	-20.3313		-19.7983	-22.4959		-19.8135	-23.3298		-19.8135	-25.7579
-19.3481	-20.2675		-19.3481	-22.4402		-19.371	-23.2545		-19.371	-25.6945
-18.8599	-20.2072		-18.8675	-22.3926		-18.8828	-23.1831		-18.898	-25.6231
-18.4708	-20.1504		-18.4708	-22.333		-18.4784	-23.1316		-18.4555	-25.5478
-18.0283	-20.0902		-18.013	-22.2893		-18.0283	-23.0761		-18.013	-25.4883
-17.6468	-20.0334		-17.6315	-22.2297		-17.6315	-23.0008		-17.6239	-25.4289
-17.189	-19.9802		-17.1738	-22.1939		-17.1738	-22.9453		-17.1585	-25.3615
-16.716	-19.9058		-16.6702	-22.1264		-16.6855	-22.8779		-16.6855	-25.2862
-16.2811	-19.8526		-16.2735	-22.0787		-16.2659	-22.8025		-16.2811	-25.2188
-15.831	-19.7888		-15.8234	-22.0191		-15.8157	-22.7351		-15.8234	-25.1514
-15.419	-19.732		-15.4343	-21.9674		-15.4419	-22.6678		-15.4419	-25.08
-14.9612	-19.6718		-14.9612	-21.9039		-14.9918	-22.5964		-14.9841	-25.0047
-14.4882	-19.5973		-14.5035	-21.8443		-14.5111	-22.5211		-14.5111	-24.9333
-14.0839	-19.537		-14.0915	-21.7926		-14.0991	-22.4497		-14.1067	-24.862
-13.6185	-19.4768		-13.649	-21.741		-13.6414	-22.3744		-13.6414	-24.7986
-13.2294	-19.4023		-13.2599	-21.6853		-13.2523	-22.303		-13.2523	-24.7232
-12.7869	-19.342		-12.7716	-21.6218		-12.7869	-22.2277		-12.8021	-24.6479
-12.3062	-19.2782		-12.2986	-21.5582		-12.2986	-22.1484		-12.2986	-24.5686
-11.9019	-19.2037		-11.8942	-21.5026		-11.8866	-22.0771		-11.8866	-24.4893
-11.4441	-19.1328		-11.4517	-21.439		-11.4365	-21.9899		-11.4517	-24.4061
-11.0626	-19.0725		-11.055	-21.3754		-11.0474	-21.9225		-11.0474	-24.3427
-10.6049	-18.991		-10.6125	-21.3198		-10.5896	-21.8392		-10.5896	-24.2515
-10.1242	-18.9236		-10.1242	-21.2523		-10.0784	-21.752		-10.1089	-24.1722
-9.71222	-18.8492		-9.70459	-21.1887		-9.69696	-21.6727		-9.68933	-24.081
-9.24683	-18.7782		-9.2392	-21.1251		-9.24683	-21.5934		-9.23157	-23.9938
-8.8501	-18.7002		-8.85773	-21.0655		-8.85773	-21.4983		-8.85773	-23.9106
-8.39233	-18.6293		-8.40759	-20.994		-8.43811	-21.4309		-8.41522	-23.8273
-7.91168	-18.5442		-7.89642	-20.9225		-7.93457	-21.3318		-7.90405	-23.7401
-7.47681	-18.4698		-7.4997	-20.8589		-7.52258	-21.2525		-7.50732	-23.6449
-7.01904	-18.3811		-7.04193	-20.7914		-7.05719	-21.1693		-7.04193	-23.5498
-6.62994	-18.3102		-6.66046	-20.7199		-6.66046	-21.0781		-6.65283	-23.4705
-6.2027	-18.2216		-6.21796	-20.6523		-6.21796	-20.9869		-6.21033	-23.3833
-5.71442	-18.1329		-5.69916	-20.5808		-5.72205	-20.8957		-5.73731	-23.2882
-5.31006	-18.0549		-5.30243	-20.5053		-5.32532	-20.8085		-5.31769	-23.1891
-4.89807	-17.9663		-4.86755	-20.4259		-4.85992	-20.7134		-4.87518	-23.0899
-4.47846	-17.8847		-4.44794	-20.3583		-4.47082	-20.6261		-4.48608	-23.0027
-4.02832	-17.7996		-4.02069	-20.2868		-4.02069	-20.5191		-4.01306	-22.8997
-3.53241	-17.7145		-3.52478	-20.2034		-3.51715	-20.42		-3.49426	-22.7966
-3.13568	-17.6259		-3.12042	-20.1159		-3.12042	-20.3249		-3.10516	-22.6935
-2.68555	-17.5372		-2.67792	-20.0524		-2.67792	-20.2059		-2.66266	-22.6063
-2.28882	-17.438		-2.28119	-19.9769		-2.28882	-20.1227		-2.28882	-22.4993
-1.83106	-17.3422		-1.82343	-19.8974		-1.84631	-20.0196		-1.83106	-22.3803
-1.34277	-17.2536		-1.33514	-19.8021		-1.34277	-19.9046		-1.35803	-22.2773
-0.915527	-17.1685		-0.907898	-19.7266		-0.923157	-19.7976		-0.953674	-22.1663
-0.473022	-17.0444		-0.473022	-19.6471		-0.465393	-19.6866		-0.480652	-22.0592
-0.068665	-16.9664		-0.061035	-19.5677		-0.061035	-19.5796		-0.068665	-21.9482
--	--
--	--
--	--
--	--
--	--
--	--
--	--
--	--
--	--
--	--
--	--

## Sheet: Fig. 5
Figure 5 (a)									Figure 5 (b)					Figure 5 (c)			Figure 5 (d)			Figure 5 (e)
	BF30BT		0.005(BC)		0.01(BC)		0.03(BC)			BF30BT		0.01(AC)		Composition	Strain		Compositin	d33*		Composition	\i(d)\-(33)\+(*)
Electric field	Strain	Electric field	Strain	Electric field	Strain				Electric field	Strain	Electric field	Strain		BF30BT	0.247		BF30BT	494		x	pm/V
0.25279	-0.05012	0.21515	0	0.21775	0	0.21296	0		0.25279	-0.05012	0.21544	0		0.5(BC)	0.275		0.5(BC)	550		BNdF30BT	333
0.74866	-0.05098	0.71414	3.04834e-05	0.71574	-0.00722	0.71431	4.74869e-06		0.74866	-0.05098	0.71154	-0.000116401		1(BC)	0.38		1(BC)	760		BF40BT-BMN	342
1.25147	-0.0515	1.2119	-0.000978874	1.2077	-0.00702	1.21073	0.000710985		1.25147	-0.0515	1.21296	-0.000243072		3(BC)	0.17		3(BC)	340		BSmF30BT	384
1.74946	-0.05236	1.71276	-0.00202	1.71755	-0.000681296	1.71346	0.00117		1.74946	-0.05236	1.715	-0.000593994		1(AC)	0.06		1(AC)	120		BF33BTNb	403
2.25481	-0.05311	2.21233	-0.0017	2.2158	-0.00272	2.21477	0.00127		2.25481	-0.05311	2.21274	-0.000618825								BF35BT	433
2.75107	-0.05392	2.71256	-0.00262	2.71496	0.00826	2.71221	0.00139		2.75107	-0.05392	2.71614	-0.00119								BF33BTZr	460
3.25154	-0.05467	3.21342	-0.00298	3.21685	-0.00315	3.2153	0.00205		3.25154	-0.05467	3.21418	-0.00135								BFBT-BiScO\-(3)	465
3.75027	-0.05577	3.71396	-0.00327	3.71381	-0.00133	3.71361	0.00268		3.75027	-0.05577	3.71352	-0.00197								BF36BTZr	485
4.25211	-0.05715	4.21579	-0.00367	4.21824	-0.00274	4.21379	0.00281		4.25211	-0.05715	4.21657	-0.00209								BF33BT-LN	500
4.75031	-0.05811	4.71711	-0.00461	4.7168	-0.0051	4.7172	0.00329		4.75031	-0.05811	4.71514	-0.00297								BF33BRET	550
5.25201	-0.05941	5.21506	-0.00496	5.22686	-0.0078	5.21356	0.00421		5.25201	-0.05941	5.21694	-0.00391								BSmF33BT	557
5.75329	-0.06053	5.71773	-0.00588	5.71956	-0.000983366	5.71712	0.00502		5.75329	-0.06053	5.71936	-0.00416								PZT	700
6.25399	-0.06167	6.21609	-0.00646	6.21783	-0.00259	6.21808	0.00608		6.25399	-0.06167	6.2162	-0.00527								KNN-textued	750
6.75488	-0.06307	6.71686	-0.00761	6.71901	-0.01331	6.71625	0.00635		6.75488	-0.06307	6.71899	-0.00538								This work	750
7.2524	-0.06461	7.21869	-0.00849	7.22057	-0.000760497	7.21878	0.00634		7.2524	-0.06461	7.21723	-0.00634
7.75204	-0.06631	7.71713	-0.00986	7.71934	-0.00235	7.71731	0.00714		7.75204	-0.06631	7.71773	-0.00672
8.25261	-0.06826	8.21921	-0.01075	8.21965	-0.00371	8.21594	0.0079		8.25261	-0.06826	8.21919	-0.00746
8.75211	-0.07014	8.719	-0.01192	8.71873	-0.00393	8.71948	0.00839		8.75211	-0.07014	8.71703	-0.00796
9.25437	-0.072	9.21844	-0.0132	9.22001	-0.00115	9.21596	0.00871		9.25437	-0.072	9.21881	-0.00894
9.75154	-0.07376	9.72014	-0.01383	9.7189	-0.00338	9.71793	0.00935		9.75154	-0.07376	9.72102	-0.00958
10.255	-0.0759	10.2185	-0.01612	10.2191	-0.00545	10.2196	0.00983		10.255	-0.0759	10.2183	-0.01051
10.7552	-0.07806	10.7185	-0.0178	10.7219	0.00193	10.7176	0.01056		10.7552	-0.07806	10.7228	-0.0113
11.2548	-0.08056	11.2196	-0.01969	11.2178	-0.000770151	11.2202	0.01145		11.2548	-0.08056	11.2205	-0.01274
11.7544	-0.08303	11.7203	-0.02094	11.7244	-0.00556	11.7184	0.01184		11.7544	-0.08303	11.7201	-0.01358
12.2552	-0.08542	12.2217	-0.02227	12.2212	-0.00401	12.2184	0.01342		12.2552	-0.08542	12.2234	-0.01444
12.7549	-0.08806	12.7224	-0.02451	12.7245	-0.01839	12.7207	0.01407		12.7549	-0.08806	12.7194	-0.0154
13.2556	-0.09047	13.222	-0.02683	13.2266	0.00196	13.2191	0.0153		13.2556	-0.09047	13.2232	-0.01609
13.7541	-0.09322	13.7237	-0.02855	13.724	-0.00868	13.7217	0.01582		13.7541	-0.09322	13.7236	-0.0163
14.2538	-0.09594	14.2227	-0.03076	14.2232	-0.00529	14.2217	0.01731		14.2538	-0.09594	14.2228	-0.01709
14.7547	-0.09913	14.7228	-0.03244	14.7255	-0.00557	14.722	0.01863		14.7547	-0.09913	14.7255	-0.01811
15.2545	-0.10272	15.2239	-0.03589	15.2223	-0.00776	15.2244	0.01886		15.2545	-0.10272	15.2253	-0.01926
15.7569	-0.10616	15.7232	-0.03783	15.725	-0.00701	15.7232	0.0199		15.7569	-0.10616	15.7242	-0.01964
16.2558	-0.10979	16.2268	-0.03946	16.2252	-0.00744	16.2212	0.02101		16.2558	-0.10979	16.2266	-0.01945
16.756	-0.11373	16.7256	-0.0415	16.7295	0.00332	16.7243	0.02231		16.756	-0.11373	16.7243	-0.01962
17.2523	-0.11798	17.2239	-0.04418	17.2171	-0.01484	17.2211	0.02346		17.2523	-0.11798	17.2257	-0.01982
17.7526	-0.12216	17.7269	-0.04658	17.7239	-0.00102	17.7241	0.02419		17.7526	-0.12216	17.7287	-0.01973
18.2507	-0.12629	18.2238	-0.04852	18.2252	-0.000953671	18.2258	0.02496		18.2507	-0.12629	18.2252	-0.02033
18.7519	-0.13063	18.7244	-0.0505	18.725	-0.01638	18.7225	0.02581		18.7519	-0.13063	18.7278	-0.02016
19.2552	-0.13484	19.2264	-0.05222	19.2309	-0.00161	19.2263	0.02701		19.2552	-0.13484	19.2258	-0.02052
19.7555	-0.13929	19.7267	-0.05393	19.7266	0.000664931	19.7255	0.0281		19.7555	-0.13929	19.7267	-0.01944
20.2562	-0.14352	20.2269	-0.05627	20.2278	0.00454	20.2234	0.02944		20.2562	-0.14352	20.2273	-0.02016
20.7547	-0.14763	20.7288	-0.05734	20.7295	0.00719	20.7261	0.03063		20.7547	-0.14763	20.7256	-0.02017
21.2551	-0.15179	21.2248	-0.05942	21.2235	0.0123	21.2223	0.0318		21.2551	-0.15179	21.2261	-0.0203
21.754	-0.1554	21.7314	-0.06003	21.7271	0.00926	21.7277	0.03293		21.754	-0.1554	21.7302	-0.01872
22.2554	-0.15833	22.2273	-0.06077	22.2291	0.01194	22.2279	0.03389		22.2554	-0.15833	22.228	-0.01874
22.7563	-0.16027	22.7296	-0.06159	22.728	0.00664	22.7266	0.03591		22.7563	-0.16027	22.7308	-0.01787
23.2538	-0.16053	23.2298	-0.06214	23.2295	0.01821	23.2293	0.03709		23.2538	-0.16053	23.2287	-0.0163
23.7561	-0.15788	23.7291	-0.06105	23.7279	0.01631	23.7286	0.03918		23.7561	-0.15788	23.7292	-0.01633
24.257	-0.15141	24.23	-0.06053	24.2351	0.01626	24.2278	0.04068		24.257	-0.15141	24.2316	-0.01472
24.7559	-0.13894	24.731	-0.06043	24.734	0.01861	24.7295	0.04267		24.7559	-0.13894	24.7285	-0.01386
25.2553	-0.11753	25.2291	-0.0583	25.2257	0.03315	25.2274	0.0452		25.2553	-0.11753	25.2291	-0.01265
25.7576	-0.08552	25.7314	-0.05635	25.7338	0.03253	25.7276	0.04714		25.7576	-0.08552	25.7321	-0.01123
26.2578	-0.04132	26.2303	-0.05408	26.2295	0.03792	26.231	0.04931		26.2578	-0.04132	26.2303	-0.01002
26.7577	0.0101	26.7295	-0.04981	26.731	0.03657	26.7275	0.05106		26.7577	0.0101	26.7339	-0.00824
27.2547	0.05882	27.231	-0.04557	27.235	0.05829	27.2308	0.05508		27.2547	0.05882	27.2302	-0.00613
27.7564	0.09609	27.7285	-0.04056	27.7301	0.06793	27.7297	0.05656		27.7564	0.09609	27.7294	-0.00377
28.2571	0.12167	28.234	-0.0328	28.2331	0.07872	28.2306	0.05954		28.2571	0.12167	28.2347	-0.000503518
28.758	0.13845	28.7335	-0.02397	28.7327	0.09952	28.7319	0.06142		28.758	0.13845	28.7299	0.00357
29.2606	0.14984	29.2307	-0.014	29.2337	0.11623	29.2278	0.06443		29.2606	0.14984	29.2309	0.00636
29.7584	0.15786	29.7325	-0.00276	29.7316	0.12132	29.7293	0.06684		29.7584	0.15786	29.7338	0.00938
30.2573	0.16396	30.231	0.00947	30.2313	0.13265	30.2329	0.06895		30.2573	0.16396	30.2311	0.0126
30.7576	0.16867	30.7327	0.02229	30.735	0.15168	30.7312	0.07081		30.7576	0.16867	30.737	0.01599
31.2565	0.17277	31.2338	0.03495	31.2374	0.16818	31.2352	0.07349		31.2565	0.17277	31.2351	0.01801
31.7565	0.17653	31.7333	0.04864	31.7325	0.17368	31.733	0.07642		31.7565	0.17653	31.7341	0.02063
32.2565	0.1802	32.2367	0.06127	32.2355	0.18403	32.2326	0.07838		32.2565	0.1802	32.236	0.02312
32.7581	0.18348	32.7363	0.07323	32.7365	0.20007	32.7356	0.08094		32.7581	0.18348	32.7344	0.02429
33.2606	0.18652	33.2332	0.08424	33.2349	0.19891	33.2307	0.08355		33.2606	0.18652	33.2334	0.02582
33.7587	0.18923	33.7353	0.09617	33.7328	0.21439	33.7328	0.08615		33.7587	0.18923	33.7359	0.02755
34.2583	0.19182	34.2329	0.10535	34.2331	0.2207	34.234	0.08839		34.2583	0.19182	34.2354	0.0292
34.7575	0.19415	34.7351	0.11611	34.7334	0.21497	34.7337	0.09161		34.7575	0.19415	34.7378	0.03083
35.2566	0.19678	35.2381	0.12474	35.2336	0.23585	35.2364	0.09437		35.2566	0.19678	35.2375	0.03203
35.7584	0.19922	35.7363	0.13373	35.7374	0.2405	35.7345	0.09839		35.7584	0.19922	35.7344	0.03336
36.2576	0.20119	36.2374	0.14189	36.2384	0.24771	36.2331	0.1006		36.2576	0.20119	36.2366	0.03488
36.7596	0.20296	36.7374	0.14921	36.736	0.24388	36.7357	0.10434		36.7596	0.20296	36.7334	0.03597
37.2591	0.20467	37.2355	0.15643	37.2328	0.26114	37.2329	0.10785		37.2591	0.20467	37.2344	0.03615
37.7577	0.20632	37.7372	0.16341	37.7353	0.26217	37.7353	0.11065		37.7577	0.20632	37.7374	0.03802
38.2606	0.20804	38.2352	0.16969	38.2346	0.26872	38.2375	0.11395		38.2606	0.20804	38.2346	0.03818
38.7598	0.20973	38.7342	0.1757	38.7349	0.2772	38.7349	0.11753		38.7598	0.20973	38.7373	0.03936
39.2599	0.21178	39.2388	0.18209	39.2465	0.27565	39.2403	0.11993		39.2599	0.21178	39.2375	0.03943
39.7605	0.21386	39.7367	0.18735	39.7403	0.28414	39.7379	0.12327		39.7605	0.21386	39.7368	0.04039
40.2584	0.21595	40.2396	0.19356	40.2396	0.28673	40.2371	0.12581		40.2584	0.21595	40.2391	0.04148
40.7589	0.21801	40.7376	0.19884	40.7368	0.30192	40.7374	0.12891		40.7589	0.21801	40.7355	0.0425
41.2593	0.21977	41.2368	0.20361	41.23	0.3055	41.2357	0.13122		41.2593	0.21977	41.2361	0.04324
41.7586	0.22161	41.7393	0.20868	41.7418	0.3077	41.7385	0.13355		41.7586	0.22161	41.7393	0.04357
42.263	0.22322	42.2374	0.21218	42.2384	0.31057	42.2398	0.13529		42.263	0.22322	42.2378	0.04402
42.76	0.22475	42.7377	0.21702	42.7335	0.30415	42.7378	0.13751		42.76	0.22475	42.7401	0.04471
43.2621	0.22629	43.2385	0.22076	43.2364	0.3142	43.2391	0.13961		43.2621	0.22629	43.2368	0.04569
43.7612	0.2278	43.7383	0.22355	43.7385	0.32216	43.7407	0.14154		43.7612	0.2278	43.7379	0.04668
44.2592	0.22933	44.2407	0.22838	44.24	0.32489	44.2379	0.14368		44.2592	0.22933	44.2396	0.0474
44.7604	0.23077	44.7393	0.23172	44.74	0.34494	44.7415	0.14545		44.7604	0.23077	44.7378	0.04756
45.2585	0.2324	45.2365	0.23533	45.2413	0.33454	45.2367	0.14735		45.2585	0.2324	45.2368	0.04928
45.7623	0.23409	45.7409	0.23859	45.7364	0.34077	45.7402	0.1502		45.7623	0.23409	45.7407	0.0493
46.2602	0.23593	46.2382	0.24164	46.2362	0.34282	46.24	0.15101		46.2602	0.23593	46.2393	0.04947
46.7627	0.23778	46.7384	0.2455	46.7366	0.35642	46.7391	0.15307		46.7627	0.23778	46.7415	0.05093
47.2625	0.23972	47.2396	0.24941	47.2387	0.36233	47.2415	0.15408		47.2625	0.23972	47.239	0.05086
47.7626	0.24136	47.741	0.25312	47.7419	0.3549	47.7421	0.15612		47.7626	0.24136	47.74	0.05173
48.2621	0.24306	48.2426	0.25694	48.2413	0.35609	48.2409	0.15739		48.2621	0.24306	48.2425	0.05206
48.7622	0.24474	48.7433	0.25992	48.7412	0.36167	48.7431	0.15894		48.7622	0.24474	48.7397	0.05256
49.2634	0.24641	49.2396	0.26395	49.2446	0.35967	49.2389	0.16038		49.2634	0.24641	49.2398	0.0538
49.761	0.247	49.7414	0.26813	49.7418	0.36897	49.74	0.1623		49.761	0.247	49.7426	0.05437
49.7921	0.24661	49.7713	0.27012	49.7694	0.37143	49.7726	0.16376		49.7921	0.24661	49.7703	0.05462
49.2931	0.24592	49.2714	0.27166	49.2684	0.35771	49.2716	0.16367		49.2931	0.24592	49.2754	0.0549
48.793	0.24507	48.7719	0.27125	48.7675	0.39749	48.7744	0.16343		48.793	0.24507	48.7722	0.05424
48.2915	0.24423	48.2707	0.27122	48.2685	0.37293	48.271	0.16245		48.2915	0.24423	48.2714	0.0545
47.7948	0.24327	47.7731	0.27133	47.7705	0.37226	47.771	0.16276		47.7948	0.24327	47.7726	0.05417
47.2936	0.24253	47.2693	0.26975	47.2717	0.3667	47.2698	0.16166		47.2936	0.24253	47.2672	0.05458
46.791	0.24201	46.7669	0.27008	46.7729	0.3771	46.7673	0.16086		46.791	0.24201	46.7687	0.05406
46.291	0.24141	46.2686	0.26927	46.2691	0.37136	46.2682	0.16024		46.291	0.24141	46.2693	0.05455
45.7906	0.2409	45.7686	0.26779	45.7676	0.37105	45.771	0.15893		45.7906	0.2409	45.7686	0.05459
45.2917	0.23979	45.2673	0.26642	45.2668	0.38262	45.2669	0.1574		45.2917	0.23979	45.2713	0.05431
44.7913	0.2388	44.7696	0.26523	44.7637	0.38647	44.7713	0.15695		44.7913	0.2388	44.7688	0.05375
44.2919	0.23794	44.2677	0.26467	44.264	0.37279	44.2698	0.15513		44.2919	0.23794	44.2676	0.05412
43.791	0.23691	43.7708	0.26299	43.7672	0.37232	43.7681	0.15432		43.791	0.23691	43.7692	0.05342
43.2912	0.23569	43.268	0.26187	43.2659	0.37463	43.269	0.15369		43.2912	0.23569	43.265	0.05319
42.7895	0.23447	42.7663	0.26047	42.7625	0.37883	42.7658	0.15192		42.7895	0.23447	42.7676	0.05299
42.2923	0.233	42.2687	0.25876	42.2681	0.37127	42.267	0.15139		42.2923	0.233	42.2683	0.05287
41.7919	0.23162	41.765	0.25792	41.7644	0.37047	41.7679	0.15029		41.7919	0.23162	41.7666	0.05273
41.2919	0.23032	41.2663	0.25619	41.266	0.37649	41.2658	0.15006		41.2919	0.23032	41.2692	0.0525
40.7892	0.22911	40.7662	0.25531	40.7681	0.37734	40.7676	0.14881		40.7892	0.22911	40.7659	0.05157
40.2894	0.22802	40.2659	0.25346	40.2635	0.36846	40.2662	0.14784		40.2894	0.22802	40.2651	0.05181
39.7933	0.22693	39.7685	0.25282	39.7651	0.36569	39.7643	0.14763		39.7933	0.22693	39.7672	0.05121
39.29	0.22573	39.2677	0.25121	39.2692	0.3675	39.2658	0.14683		39.29	0.22573	39.2649	0.05066
38.7904	0.22451	38.7623	0.25006	38.7557	0.35091	38.7616	0.14621		38.7904	0.22451	38.7629	0.05102
38.291	0.22315	38.2653	0.24941	38.265	0.36189	38.2637	0.1457		38.291	0.22315	38.2656	0.05031
37.7882	0.2218	37.762	0.24784	37.7625	0.35866	37.7653	0.14462		37.7882	0.2218	37.7628	0.05034
37.2903	0.22053	37.2627	0.24712	37.2617	0.36048	37.2639	0.14455		37.2903	0.22053	37.2658	0.05022
36.7874	0.21953	36.7642	0.24551	36.7698	0.35463	36.7669	0.14405		36.7874	0.21953	36.7638	0.04992
36.2861	0.21836	36.2619	0.24379	36.2636	0.35822	36.261	0.14281		36.2861	0.21836	36.2617	0.04913
35.7881	0.21684	35.7658	0.24219	35.7636	0.35894	35.7629	0.14241		35.7881	0.21684	35.7662	0.04853
35.2881	0.21563	35.2637	0.24019	35.257	0.37191	35.2634	0.1422		35.2881	0.21563	35.2611	0.04831
34.788	0.21433	34.7609	0.23849	34.7577	0.33786	34.762	0.14043		34.788	0.21433	34.762	0.04739
34.2889	0.21303	34.2617	0.23694	34.2606	0.35793	34.2628	0.14011		34.2889	0.21303	34.2625	0.04757
33.7884	0.21206	33.7597	0.23553	33.7594	0.35671	33.7619	0.13905		33.7884	0.21206	33.7617	0.04688
33.2901	0.2111	33.2594	0.23405	33.2579	0.36582	33.2603	0.13951		33.2901	0.2111	33.2629	0.04693
32.7877	0.20994	32.7619	0.23285	32.7595	0.35447	32.7631	0.13825		32.7877	0.20994	32.7615	0.04624
32.2856	0.20868	32.2608	0.231	32.2601	0.35131	32.2615	0.13685		32.2856	0.20868	32.2595	0.04515
31.7858	0.20773	31.7616	0.22913	31.7623	0.35245	31.759	0.13698		31.7858	0.20773	31.7623	0.04482
31.2889	0.20656	31.2619	0.22782	31.2569	0.35164	31.2626	0.13607		31.2889	0.20656	31.2601	0.04433
30.7888	0.20555	30.7594	0.22645	30.7615	0.34267	30.7599	0.13492		30.7888	0.20555	30.7604	0.04412
30.2893	0.20459	30.2601	0.22419	30.2599	0.3511	30.2594	0.1348		30.2893	0.20459	30.2619	0.04382
29.789	0.20337	29.7577	0.22224	29.7568	0.34677	29.758	0.1339		29.789	0.20337	29.7582	0.04248
29.288	0.20198	29.258	0.22125	29.2573	0.34665	29.2586	0.13288		29.288	0.20198	29.2607	0.04234
28.7885	0.20026	28.7588	0.21922	28.7579	0.3432	28.7611	0.13209		28.7885	0.20026	28.7594	0.04192
28.2865	0.19899	28.2584	0.21783	28.2584	0.34273	28.2601	0.1316		28.2865	0.19899	28.257	0.04121
27.7869	0.19744	27.7595	0.21632	27.7589	0.33957	27.7571	0.13078		27.7869	0.19744	27.76	0.04024
27.2857	0.19624	27.2605	0.21443	27.2605	0.34677	27.2598	0.13053		27.2857	0.19624	27.2566	0.03985
26.7877	0.19478	26.7562	0.21272	26.7583	0.33756	26.7559	0.12956		26.7877	0.19478	26.7563	0.03897
26.2854	0.19363	26.2598	0.21167	26.2571	0.33479	26.2572	0.1286		26.2854	0.19363	26.2593	0.0383
25.7867	0.19203	25.7556	0.2101	25.7557	0.33228	25.7576	0.12747		25.7867	0.19203	25.7551	0.03747
25.2865	0.19043	25.2553	0.20839	25.2566	0.33583	25.2564	0.12708		25.2865	0.19043	25.2598	0.03745
24.7891	0.18894	24.7571	0.20724	24.7514	0.32763	24.7586	0.12627		24.7891	0.18894	24.7575	0.03613
24.2875	0.1875	24.2575	0.20581	24.2573	0.32872	24.2582	0.12537		24.2875	0.1875	24.2555	0.03599
23.7849	0.18609	23.758	0.20482	23.758	0.32681	23.7567	0.12477		23.7849	0.18609	23.7565	0.03568
23.2853	0.18469	23.257	0.20332	23.2566	0.33474	23.2574	0.12408		23.2853	0.18469	23.2547	0.03491
22.7854	0.18297	22.7545	0.20267	22.7566	0.32955	22.7547	0.12243		22.7854	0.18297	22.7548	0.03401
22.2845	0.18147	22.2575	0.20112	22.2557	0.32129	22.2562	0.12231		22.2845	0.18147	22.2568	0.03363
21.7851	0.17966	21.7533	0.20001	21.754	0.32068	21.7571	0.12143		21.7851	0.17966	21.7542	0.03289
21.2858	0.17777	21.2534	0.19766	21.2514	0.30584	21.2537	0.12035		21.2858	0.17777	21.2549	0.03249
20.787	0.17643	20.754	0.19676	20.7569	0.31592	20.7568	0.11953		20.787	0.17643	20.7542	0.03171
20.2868	0.17497	20.2534	0.19551	20.2547	0.32007	20.255	0.11853		20.2868	0.17497	20.2533	0.03214
19.785	0.17375	19.7557	0.19348	19.756	0.31402	19.7522	0.11809		19.785	0.17375	19.7548	0.03095
19.2838	0.17224	19.2544	0.19125	19.2538	0.31275	19.2541	0.11642		19.2838	0.17224	19.2509	0.03035
18.7845	0.1705	18.7531	0.18953	18.7529	0.30793	18.7509	0.11599		18.7845	0.1705	18.7516	0.02967
18.2832	0.16871	18.2538	0.1876	18.256	0.31149	18.253	0.11536		18.2832	0.16871	18.2525	0.02938
17.7854	0.16666	17.7514	0.18588	17.7522	0.30737	17.7529	0.11485		17.7854	0.16666	17.7526	0.02852
17.2838	0.16502	17.2509	0.18321	17.2496	0.30983	17.2524	0.11378		17.2838	0.16502	17.254	0.02797
16.7889	0.16293	16.7522	0.18102	16.7531	0.31413	16.7534	0.11288		16.7889	0.16293	16.7529	0.02744
16.2856	0.16123	16.2508	0.17807	16.2536	0.30271	16.2523	0.11155		16.2856	0.16123	16.2516	0.02732
15.7873	0.15918	15.7526	0.17628	15.7543	0.30215	15.751	0.11098		15.7873	0.15918	15.7524	0.02659
15.2861	0.15699	15.2529	0.17364	15.251	0.30234	15.2532	0.10964		15.2861	0.15699	15.2487	0.02526
14.7845	0.15501	14.7492	0.17063	14.7528	0.29591	14.7482	0.10922		14.7845	0.15501	14.7499	0.02486
14.2861	0.15315	14.2519	0.16871	14.2526	0.2952	14.2518	0.10793		14.2861	0.15315	14.2526	0.02295
13.7834	0.15138	13.7491	0.16629	13.7498	0.29346	13.7516	0.10713		13.7834	0.15138	13.7499	0.02261
13.285	0.14988	13.2505	0.16325	13.251	0.29424	13.2518	0.10612		13.285	0.14988	13.2538	0.02243
12.7855	0.14806	12.7491	0.16083	12.753	0.28312	12.7514	0.10536		12.7855	0.14806	12.7492	0.02143
12.2859	0.14624	12.2475	0.15869	12.2502	0.28541	12.2497	0.10405		12.2859	0.14624	12.2484	0.02047
11.7859	0.14408	11.7508	0.15608	11.7511	0.28434	11.7475	0.10315		11.7859	0.14408	11.7499	0.01941
11.2868	0.14173	11.2497	0.15336	11.2517	0.28396	11.2506	0.10253		11.2868	0.14173	11.2477	0.01845
10.7852	0.13957	10.7464	0.15123	10.7427	0.27929	10.7458	0.10115		10.7852	0.13957	10.7486	0.01824
10.2847	0.13753	10.2496	0.14866	10.249	0.27995	10.2481	0.10032		10.2847	0.13753	10.2485	0.017
9.78255	0.13566	9.74658	0.14636	9.74913	0.2769	9.74897	0.09926		9.78255	0.13566	9.74688	0.0162
9.28278	0.13387	9.24793	0.14449	9.24782	0.27533	9.24653	0.09853		9.28278	0.13387	9.25082	0.01603
8.78142	0.13194	8.74735	0.1421	8.74666	0.27236	8.7509	0.09792		8.78142	0.13194	8.74841	0.01568
8.28277	0.13004	8.24584	0.14025	8.24633	0.27344	8.24905	0.09744		8.28277	0.13004	8.24548	0.01487
7.78654	0.12804	7.74884	0.13802	7.74933	0.26657	7.74518	0.09675		7.78654	0.12804	7.74746	0.01356
7.28434	0.12627	7.2485	0.1358	7.24666	0.27014	7.24851	0.09619		7.28434	0.12627	7.24535	0.0131
6.78359	0.12461	6.74535	0.13368	6.75226	0.27579	6.7467	0.09492		6.78359	0.12461	6.74432	0.01303
6.28394	0.12282	6.24713	0.13207	6.25072	0.25863	6.24672	0.09438		6.28394	0.12282	6.24696	0.01164
5.78182	0.12125	5.74395	0.12963	5.74734	0.2567	5.74708	0.09328		5.78182	0.12125	5.74566	0.01084
5.28171	0.11934	5.24521	0.12711	5.24586	0.26077	5.24516	0.09209		5.28171	0.11934	5.24698	0.01045
4.78172	0.11724	4.74687	0.12444	4.74862	0.25057	4.74872	0.0919		4.78172	0.11724	4.7472	0.00961
4.28365	0.11499	4.24419	0.1223	4.24671	0.24453	4.24542	0.09196		4.28365	0.11499	4.24354	0.00903
3.78015	0.11253	3.74541	0.11993	3.74566	0.24833	3.74314	0.08989		3.78015	0.11253	3.74399	0.00864
3.28253	0.11005	3.24488	0.1174	3.24718	0.24347	3.2436	0.08924		3.28253	0.11005	3.24091	0.0078
2.78336	0.10721	2.74172	0.11458	2.74312	0.24144	2.74217	0.08837		2.78336	0.10721	2.74185	0.00733
2.28358	0.10444	2.24492	0.11215	2.24424	0.23772	2.24311	0.08676		2.28358	0.10444	2.24425	0.00614
1.78011	0.10151	1.74096	0.10967	1.74376	0.23687	1.74352	0.08663		1.78011	0.10151	1.74254	0.0054
1.28078	0.09848	1.24186	0.1065	1.24194	0.23627	1.24201	0.08583		1.28078	0.09848	1.24386	0.0045
0.78188	0.09575	0.74335	0.10336	0.74268	0.22207	0.74511	0.08459		0.78188	0.09575	0.7431	0.00434
0.28067	0.0933	0.24278	0.1014	0.24522	0.22641	0.24473	0.08323		0.28067	0.0933	0.24292	0.00334
-0.21836	0.09092	-0.25437	0.09871	-0.25291	0.22447	-0.25566	0.08176		-0.21836	0.09092	-0.25656	0.00239
-0.71754	0.08872	-0.75416	0.09625	-0.75387	0.21464	-0.75466	0.08079		-0.71754	0.08872	-0.75712	0.00241
-1.21703	0.0863	-1.25715	0.09389	-1.25088	0.21484	-1.25729	0.07966		-1.21703	0.0863	-1.25776	0.00174
-1.71701	0.08384	-1.75553	0.09098	-1.75449	0.21662	-1.75511	0.07949		-1.71701	0.08384	-1.75449	0.000498978
-2.21778	0.08127	-2.25857	0.08973	-2.2548	0.21419	-2.25538	0.07848		-2.21778	0.08127	-2.25712	-0.000150248
-2.71804	0.07864	-2.75707	0.08669	-2.75775	0.22306	-2.75703	0.07825		-2.71804	0.07864	-2.75464	-0.000876337
-3.21813	0.07602	-3.25677	0.08441	-3.25413	0.20853	-3.25409	0.07796		-3.21813	0.07602	-3.25625	-0.00244
-3.71834	0.07316	-3.75662	0.08123	-3.75334	0.20724	-3.7557	0.07852		-3.71834	0.07316	-3.75712	-0.00283
-4.2216	0.07004	-4.2543	0.07884	-4.25493	0.20511	-4.25767	0.07746		-4.2216	0.07004	-4.2562	-0.00407
-4.71968	0.06682	-4.75817	0.07656	-4.75848	0.19869	-4.75857	0.07723		-4.71968	0.06682	-4.76123	-0.00403
-5.22061	0.06362	-5.26023	0.0739	-5.25457	0.19361	-5.25951	0.07722		-5.22061	0.06362	-5.26075	-0.0048
-5.7173	0.06034	-5.75847	0.07014	-5.76013	0.19775	-5.75967	0.07775		-5.7173	0.06034	-5.75989	-0.00559
-6.21886	0.05723	-6.26098	0.06737	-6.2584	0.1913	-6.25766	0.07652		-6.21886	0.05723	-6.25843	-0.00604
-6.71786	0.05419	-6.76314	0.06494	-6.76277	0.1868	-6.75949	0.07626		-6.71786	0.05419	-6.76001	-0.00713
-7.22091	0.05109	-7.25953	0.06048	-7.25924	0.18513	-7.25738	0.07546		-7.22091	0.05109	-7.25953	-0.00768
-7.72012	0.04795	-7.76104	0.0569	-7.75817	0.18039	-7.7598	0.07547		-7.72012	0.04795	-7.76185	-0.00824
-8.22243	0.04469	-8.25779	0.05275	-8.25822	0.17662	-8.26119	0.07449		-8.22243	0.04469	-8.25858	-0.00849
-8.72033	0.04141	-8.75994	0.04896	-8.75739	0.17282	-8.75871	0.07356		-8.72033	0.04141	-8.76411	-0.0091
-9.22071	0.03817	-9.26378	0.04559	-9.25624	0.1729	-9.26142	0.07302		-9.22071	0.03817	-9.26358	-0.01012
-9.7198	0.03472	-9.76134	0.04137	-9.7612	0.16241	-9.76114	0.07158		-9.7198	0.03472	-9.76043	-0.01091
-10.2189	0.03103	-10.2627	0.03713	-10.2602	0.1592	-10.2604	0.07038		-10.2189	0.03103	-10.2636	-0.01178
-10.7212	0.02712	-10.7616	0.03326	-10.765	0.15916	-10.7616	0.07013		-10.7212	0.02712	-10.7607	-0.01189
-11.2191	0.02301	-11.2624	0.02944	-11.2541	0.14564	-11.2588	0.0693		-11.2191	0.02301	-11.2625	-0.01327
-11.7198	0.01877	-11.7636	0.02498	-11.7592	0.14663	-11.7608	0.06822		-11.7198	0.01877	-11.7639	-0.014
-12.2197	0.01461	-12.2605	0.0205	-12.2611	0.1443	-12.2632	0.06729		-12.2197	0.01461	-12.2624	-0.01503
-12.7216	0.01031	-12.7622	0.01681	-12.7579	0.13331	-12.76	0.06727		-12.7216	0.01031	-12.7657	-0.01543
-13.2204	0.0062	-13.2677	0.01293	-13.2672	0.11648	-13.266	0.06653		-13.2204	0.0062	-13.2679	-0.01647
-13.7228	0.00239	-13.7637	0.00889	-13.7622	0.13291	-13.7649	0.0654		-13.7228	0.00239	-13.766	-0.01723
-14.2195	-0.00169	-14.2682	0.0055	-14.265	0.13049	-14.2644	0.06495		-14.2195	-0.00169	-14.2677	-0.01777
-14.7216	-0.00612	-14.7657	0.000692517	-14.7642	0.11419	-14.7647	0.06397		-14.7216	-0.00612	-14.7648	-0.01843
-15.2204	-0.01088	-15.2665	-0.00333	-15.2662	0.12079	-15.2619	0.06339		-15.2204	-0.01088	-15.2674	-0.01806
-15.72	-0.01533	-15.766	-0.00616	-15.7631	0.11356	-15.7648	0.06238		-15.72	-0.01533	-15.7692	-0.01939
-16.2193	-0.02009	-16.2643	-0.01214	-16.265	0.10999	-16.2672	0.06152		-16.2193	-0.02009	-16.2676	-0.02063
-16.7197	-0.02529	-16.7669	-0.01627	-16.7637	0.11669	-16.7663	0.06055		-16.7197	-0.02529	-16.7704	-0.02058
-17.2226	-0.03053	-17.269	-0.02058	-17.2639	0.10179	-17.2683	0.05989		-17.2226	-0.03053	-17.2714	-0.02094
-17.7215	-0.0362	-17.7667	-0.02536	-17.7657	0.09257	-17.7667	0.05963		-17.7215	-0.0362	-17.7695	-0.02109
-18.2221	-0.04254	-18.2709	-0.02958	-18.2685	0.09034	-18.2657	0.05848		-18.2221	-0.04254	-18.2732	-0.02091
-18.7219	-0.04942	-18.7692	-0.03407	-18.7699	0.0815	-18.7665	0.05845		-18.7219	-0.04942	-18.7699	-0.02146
-19.2188	-0.05641	-19.2681	-0.03903	-19.2648	0.08226	-19.2637	0.05837		-19.2188	-0.05641	-19.2711	-0.02123
-19.7217	-0.06367	-19.7714	-0.04346	-19.7721	0.06925	-19.7663	0.05712		-19.7217	-0.06367	-19.7734	-0.021
-20.2206	-0.07086	-20.2698	-0.04794	-20.2692	0.06587	-20.2693	0.05657		-20.2206	-0.07086	-20.2721	-0.02109
-20.7214	-0.07845	-20.7697	-0.05199	-20.7687	0.05329	-20.7661	0.05614		-20.7214	-0.07845	-20.7747	-0.02001
-21.2215	-0.08674	-21.2724	-0.05661	-21.266	0.06883	-21.2689	0.05572		-21.2215	-0.08674	-21.2742	-0.01866
-21.7218	-0.09517	-21.7709	-0.06091	-21.7739	0.04752	-21.769	0.0552		-21.7218	-0.09517	-21.7736	-0.01834
-22.2216	-0.10451	-22.2761	-0.06563	-22.273	0.03713	-22.2702	0.05426		-22.2216	-0.10451	-22.2766	-0.01678
-22.7237	-0.11374	-22.7766	-0.07014	-22.774	0.0314	-22.7708	0.05355		-22.7237	-0.11374	-22.7735	-0.01512
-23.222	-0.12397	-23.276	-0.07404	-23.2775	0.01227	-23.2672	0.05285		-23.222	-0.12397	-23.2744	-0.01384
-23.7225	-0.13394	-23.775	-0.07811	-23.7743	0.00906	-23.7707	0.05164		-23.7225	-0.13394	-23.7766	-0.01299
-24.2206	-0.14377	-24.2765	-0.08211	-24.2724	0.00302	-24.2724	0.05106		-24.2206	-0.14377	-24.2748	-0.01076
-24.7201	-0.15281	-24.7763	-0.08551	-24.7703	-0.00312	-24.7714	0.04961		-24.7201	-0.15281	-24.7778	-0.00951
-25.2233	-0.15976	-25.2777	-0.08906	-25.2726	-0.01134	-25.2743	0.04862		-25.2233	-0.15976	-25.2767	-0.00821
-25.7219	-0.16264	-25.7755	-0.09164	-25.7715	-0.02449	-25.7715	0.04818		-25.7219	-0.16264	-25.7754	-0.00692
-26.225	-0.15921	-26.2798	-0.0946	-26.2742	-0.03349	-26.2721	0.04666		-26.225	-0.15921	-26.2782	-0.00413
-26.7236	-0.14707	-26.7783	-0.09696	-26.7749	-0.0385	-26.7722	0.04548		-26.7236	-0.14707	-26.7758	-0.00323
-27.2244	-0.12624	-27.2773	-0.09963	-27.2771	-0.05239	-27.2702	0.04571		-27.2244	-0.12624	-27.2783	0.000240603
-27.7235	-0.09994	-27.7784	-0.10169	-27.7752	-0.06139	-27.7719	0.0452		-27.7235	-0.09994	-27.778	0.00414
-28.2229	-0.07344	-28.2763	-0.10315	-28.2742	-0.06995	-28.2749	0.04471		-28.2229	-0.07344	-28.2768	0.00703
-28.7228	-0.04956	-28.7782	-0.10422	-28.7739	-0.07375	-28.7721	0.04471		-28.7228	-0.04956	-28.7801	0.01128
-29.2232	-0.02996	-29.2804	-0.10399	-29.2727	-0.09014	-29.2752	0.04512		-29.2232	-0.02996	-29.2804	0.01461
-29.7231	-0.01504	-29.777	-0.10378	-29.7755	-0.08371	-29.7745	0.04504		-29.7231	-0.01504	-29.7779	0.01796
-30.2256	-0.0026	-30.2808	-0.10208	-30.275	-0.08684	-30.2746	0.04582		-30.2256	-0.0026	-30.2791	0.02198
-30.7248	0.00753	-30.7821	-0.09953	-30.7802	-0.07973	-30.7767	0.04528		-30.7248	0.00753	-30.7796	0.02495
-31.2252	0.01561	-31.2799	-0.09569	-31.2737	-0.08162	-31.2737	0.04571		-31.2252	0.01561	-31.28	0.02836
-31.7284	0.02282	-31.7817	-0.09097	-31.776	-0.07902	-31.7753	0.04554		-31.7284	0.02282	-31.7813	0.03081
-32.2247	0.02895	-32.2778	-0.08653	-32.2764	-0.07167	-32.2769	0.0447		-32.2247	0.02895	-32.2796	0.03351
-32.7239	0.03447	-32.7816	-0.08127	-32.7781	-0.06122	-32.7761	0.04488		-32.7239	0.03447	-32.783	0.03621
-33.2245	0.03931	-33.2821	-0.07561	-33.2766	-0.04323	-33.2784	0.04344		-33.2245	0.03931	-33.282	0.0379
-33.7246	0.04398	-33.7801	-0.07044	-33.7766	-0.04423	-33.7774	0.04227		-33.7246	0.04398	-33.7798	0.03961
-34.2239	0.04814	-34.2841	-0.06432	-34.2794	-0.03646	-34.2759	0.04153		-34.2239	0.04814	-34.281	0.04115
-34.7229	0.05206	-34.7833	-0.05774	-34.7785	-0.02865	-34.7784	0.04036		-34.7229	0.05206	-34.778	0.04209
-35.2242	0.05584	-35.2824	-0.05104	-35.2814	-0.03626	-35.2761	0.03936		-35.2242	0.05584	-35.2782	0.04343
-35.724	0.05928	-35.7816	-0.04538	-35.7816	-0.01253	-35.7782	0.03793		-35.724	0.05928	-35.7797	0.04438
-36.227	0.06255	-36.279	-0.04038	-36.2782	-0.00995	-36.2782	0.03692		-36.227	0.06255	-36.2782	0.04542
-36.7243	0.06572	-36.7803	-0.03348	-36.7764	-0.01215	-36.7769	0.03593		-36.7243	0.06572	-36.7803	0.04685
-37.2257	0.06873	-37.2818	-0.02798	-37.2801	-0.00154	-37.2804	0.03533		-37.2257	0.06873	-37.2794	0.04714
-37.7235	0.07159	-37.7812	-0.0224	-37.7768	-0.00192	-37.7791	0.03422		-37.7235	0.07159	-37.7787	0.04753
-38.226	0.07427	-38.2829	-0.01637	-38.2794	0.00419	-38.2778	0.03389		-38.226	0.07427	-38.28	0.04845
-38.7241	0.07694	-38.7817	-0.01064	-38.7794	0.0027	-38.7786	0.03294		-38.7241	0.07694	-38.7773	0.04872
-39.2262	0.07947	-39.2816	-0.00498	-39.2752	0.0064	-39.2782	0.03304		-39.2262	0.07947	-39.2799	0.04959
-39.7257	0.08211	-39.7822	1.32302e-05	-39.7756	0.01557	-39.7807	0.03272		-39.7257	0.08211	-39.7805	0.04988
-40.2285	0.08447	-40.2788	0.00486	-40.2763	0.01397	-40.282	0.03309		-40.2285	0.08447	-40.2794	0.05091
-40.7283	0.08698	-40.781	0.00998	-40.7766	0.02576	-40.7799	0.03321		-40.7283	0.08698	-40.7808	0.05168
-41.2254	0.08933	-41.2837	0.01566	-41.2762	0.03333	-41.283	0.03349		-41.2254	0.08933	-41.282	0.05193
-41.7259	0.09138	-41.781	0.02116	-41.7778	0.01979	-41.7811	0.03344		-41.7259	0.09138	-41.7795	0.05239
-42.2248	0.0937	-42.283	0.0256	-42.2769	0.02128	-42.2806	0.03345		-42.2248	0.0937	-42.2814	0.05291
-42.7252	0.09567	-42.7818	0.03101	-42.7775	0.02944	-42.7821	0.03319		-42.7252	0.09567	-42.7786	0.05364
-43.2238	0.09784	-43.2813	0.03546	-43.2752	0.02675	-43.2789	0.03347		-43.2238	0.09784	-43.2819	0.05442
-43.7273	0.09984	-43.7829	0.04022	-43.7759	0.02814	-43.7818	0.03357		-43.7273	0.09984	-43.7814	0.05468
-44.2275	0.10198	-44.2803	0.04518	-44.2741	0.02892	-44.2847	0.03352		-44.2275	0.10198	-44.2802	0.05564
-44.727	0.10393	-44.7806	0.04981	-44.7753	0.02659	-44.7827	0.03347		-44.727	0.10393	-44.7825	0.05641
-45.2266	0.10595	-45.2834	0.05494	-45.2791	0.02673	-45.2856	0.03253		-45.2266	0.10595	-45.283	0.0571
-45.7272	0.10807	-45.7819	0.05906	-45.7773	0.02923	-45.784	0.0319		-45.7272	0.10807	-45.7814	0.05764
-46.2276	0.11015	-46.2846	0.06323	-46.2754	0.03255	-46.2835	0.0316		-46.2276	0.11015	-46.2837	0.05875
-46.7265	0.1126	-46.7837	0.06864	-46.7766	0.03488	-46.7848	0.0313		-46.7265	0.1126	-46.7811	0.05884
-47.2276	0.11514	-47.2822	0.07281	-47.2784	0.01594	-47.279	0.03059		-47.2276	0.11514	-47.2813	0.05865
-47.7286	0.11718	-47.7841	0.07742	-47.7761	0.03866	-47.7837	0.03021		-47.7286	0.11718	-47.7834	0.05981
-48.2274	0.11935	-48.2822	0.08213	-48.279	0.03588	-48.2873	0.03003		-48.2274	0.11935	-48.2825	0.06033
-48.7302	0.12132	-48.7848	0.08673	-48.7751	0.04454	-48.7843	0.03007		-48.7302	0.12132	-48.7852	0.06111
-49.2262	0.12331	-49.2859	0.09064	-49.2824	0.04311	-49.2861	0.02904		-49.2262	0.12331	-49.2856	0.06212
-49.728	0.12452	-49.7834	0.09467	-49.7778	0.03647	-49.7856	0.02921		-49.728	0.12452	-49.7847	0.06219
-49.7574	0.12462	-49.8162	0.09857	-49.8076	0.0376	-49.8161	0.02955		-49.7574	0.12462	-49.8146	0.06282
-49.2572	0.12432	-49.3133	0.10125	-49.309	0.04033	-49.3158	0.02927		-49.2572	0.12432	-49.3122	0.06316
-48.758	0.12362	-48.8121	0.10264	-48.807	0.02673	-48.8128	0.02953		-48.758	0.12362	-48.8131	0.06278
-48.2579	0.12277	-48.3122	0.10437	-48.309	0.03821	-48.3144	0.0293		-48.2579	0.12277	-48.3143	0.06204
-47.7572	0.12181	-47.8115	0.10599	-47.8049	0.03942	-47.8158	0.02951		-47.7572	0.12181	-47.8107	0.0619
-47.2577	0.12097	-47.3086	0.10681	-47.3019	0.03189	-47.3098	0.0291		-47.2577	0.12097	-47.3131	0.06193
-46.759	0.12055	-46.8118	0.10779	-46.8078	0.04425	-46.8139	0.02808		-46.759	0.12055	-46.8134	0.06237
-46.2605	0.12026	-46.3098	0.10787	-46.3068	0.04247	-46.3128	0.0281		-46.2605	0.12026	-46.3095	0.0615
-45.7604	0.11977	-45.8122	0.10811	-45.8055	0.03947	-45.8115	0.02851		-45.7604	0.11977	-45.8108	0.06198
-45.2578	0.11931	-45.3106	0.1095	-45.3088	0.04127	-45.3126	0.02754		-45.2578	0.11931	-45.308	0.06163
-44.7579	0.11838	-44.8103	0.10978	-44.812	0.03894	-44.8092	0.02788		-44.7579	0.11838	-44.8102	0.06116
-44.255	0.11734	-44.3094	0.11081	-44.3062	0.03723	-44.3105	0.02677		-44.255	0.11734	-44.3098	0.06069
-43.7575	0.11643	-43.8069	0.11048	-43.803	0.03972	-43.812	0.02711		-43.7575	0.11643	-43.8081	0.06091
-43.2574	0.11551	-43.3081	0.11082	-43.3047	0.0396	-43.3083	0.02754		-43.2574	0.11551	-43.31	0.0607
-42.7587	0.11441	-42.8098	0.11064	-42.8049	0.04377	-42.8123	0.02676		-42.7587	0.11441	-42.8092	0.06081
-42.2558	0.11338	-42.3077	0.11066	-42.3074	0.03584	-42.3096	0.02701		-42.2558	0.11338	-42.3067	0.06099
-41.7581	0.11194	-41.8087	0.11169	-41.8053	0.03612	-41.8096	0.02734		-41.7581	0.11194	-41.8082	0.06072
-41.2568	0.11059	-41.3094	0.11174	-41.3033	0.03292	-41.3094	0.02757		-41.2568	0.11059	-41.3061	0.06062
-40.7564	0.10904	-40.8074	0.11166	-40.7946	0.02185	-40.805	0.02699		-40.7564	0.10904	-40.806	0.06076
-40.2576	0.10764	-40.3083	0.11096	-40.3012	0.03644	-40.3086	0.02697		-40.2576	0.10764	-40.3083	0.06004
-39.7561	0.10672	-39.8063	0.11107	-39.8012	0.03379	-39.8096	0.0268		-39.7561	0.10672	-39.807	0.06003
-39.2566	0.10585	-39.3068	0.11095	-39.3043	0.03229	-39.3083	0.02646		-39.2566	0.10585	-39.3101	0.06013
-38.7553	0.10519	-38.8073	0.11039	-38.8035	0.02439	-38.809	0.02652		-38.7553	0.10519	-38.8074	0.05968
-38.2562	0.10414	-38.3052	0.11	-38.3022	0.03227	-38.3071	0.02591		-38.2562	0.10414	-38.3048	0.05939
-37.7552	0.10305	-37.8072	0.10961	-37.8011	0.03129	-37.8068	0.02569		-37.7552	0.10305	-37.8063	0.05893
-37.256	0.10162	-37.3064	0.10965	-37.302	0.04058	-37.3057	0.02571		-37.256	0.10162	-37.3043	0.05844
-36.7546	0.10044	-36.8055	0.10914	-36.8015	0.03672	-36.8047	0.02479		-36.7546	0.10044	-36.8035	0.05756
-36.2564	0.09939	-36.3055	0.10826	-36.2948	0.03517	-36.3054	0.02526		-36.2564	0.09939	-36.3058	0.05698
-35.7546	0.09819	-35.8025	0.10849	-35.7991	0.03342	-35.8075	0.02389		-35.7546	0.09819	-35.804	0.05639
-35.2559	0.09702	-35.3041	0.10814	-35.2968	0.02767	-35.3044	0.02441		-35.2559	0.09702	-35.3064	0.05527
-34.7558	0.0957	-34.804	0.10698	-34.7999	0.02835	-34.8077	0.02364		-34.7558	0.0957	-34.8051	0.05386
-34.2516	0.09431	-34.3001	0.10697	-34.2982	0.03375	-34.3034	0.02387		-34.2516	0.09431	-34.3026	0.0546
-33.7568	0.09282	-33.8032	0.10668	-33.7996	0.03308	-33.803	0.02397		-33.7568	0.09282	-33.8036	0.05342
-33.2537	0.0915	-33.3027	0.10617	-33.2986	0.03637	-33.3043	0.02421		-33.2537	0.0915	-33.3007	0.053
-32.7547	0.09069	-32.8021	0.10619	-32.797	0.03428	-32.8015	0.02386		-32.7547	0.09069	-32.8017	0.05233
-32.254	0.09018	-32.3021	0.10517	-32.3	0.03244	-32.3036	0.024		-32.254	0.09018	-32.3032	0.05202
-31.7532	0.08941	-31.8002	0.1051	-31.7975	0.03028	-31.8046	0.02464		-31.7532	0.08941	-31.8019	0.05166
-31.256	0.08821	-31.303	0.10408	-31.295	0.03749	-31.3028	0.02446		-31.256	0.08821	-31.3046	0.05067
-30.7523	0.08733	-30.8046	0.10314	-30.8056	0.02987	-30.8055	0.02507		-30.7523	0.08733	-30.8042	0.05027
-30.2532	0.08607	-30.3	0.1022	-30.2946	0.03004	-30.3021	0.02483		-30.2532	0.08607	-30.3001	0.04965
-29.7537	0.08508	-29.8009	0.10125	-29.7962	0.02815	-29.8007	0.02449		-29.7537	0.08508	-29.8011	0.04945
-29.2554	0.08385	-29.3006	0.10113	-29.2953	0.01073	-29.3011	0.02474		-29.2554	0.08385	-29.2984	0.04847
-28.7564	0.08271	-28.8008	0.10008	-28.7947	0.03789	-28.7985	0.02511		-28.7564	0.08271	-28.7986	0.04802
-28.2555	0.08138	-28.3005	0.09858	-28.293	0.02308	-28.2994	0.02565		-28.2555	0.08138	-28.2996	0.04733
-27.7538	0.07996	-27.7968	0.09777	-27.7948	0.02524	-27.8014	0.02556		-27.7538	0.07996	-27.7978	0.04671
-27.2551	0.07862	-27.2985	0.09686	-27.2933	0.02302	-27.2994	0.02538		-27.2551	0.07862	-27.2997	0.04589
-26.7526	0.07729	-26.8004	0.09492	-26.7888	0.02094	-26.8015	0.02552		-26.7526	0.07729	-26.7983	0.04474
-26.2519	0.07596	-26.2973	0.09377	-26.2942	0.02074	-26.2992	0.0258		-26.2519	0.07596	-26.2988	0.04439
-25.7528	0.07467	-25.7996	0.09298	-25.7947	0.02192	-25.7987	0.02572		-25.7528	0.07467	-25.7987	0.04371
-25.2535	0.07375	-25.2989	0.09205	-25.298	0.02645	-25.3003	0.02614		-25.2535	0.07375	-25.2966	0.04313
-24.7531	0.07243	-24.7973	0.09056	-24.7928	0.04272	-24.7966	0.02651		-24.7531	0.07243	-24.7974	0.04232
-24.2531	0.07103	-24.299	0.08978	-24.2923	0.02283	-24.2992	0.0264		-24.2531	0.07103	-24.2983	0.04145
-23.7567	0.06971	-23.7948	0.08936	-23.7935	0.01945	-23.7995	0.02611		-23.7567	0.06971	-23.7959	0.04119
-23.2526	0.06784	-23.2962	0.08851	-23.2923	0.01556	-23.2964	0.02627		-23.2526	0.06784	-23.2998	0.04018
-22.7526	0.06657	-22.7975	0.08764	-22.7925	0.0094	-22.7993	0.02709		-22.7526	0.06657	-22.7991	0.03908
-22.2523	0.06494	-22.2958	0.08679	-22.2953	0.02295	-22.298	0.02764		-22.2523	0.06494	-22.2961	0.03885
-21.7519	0.06322	-21.7986	0.0864	-21.7931	0.01982	-21.797	0.02718		-21.7519	0.06322	-21.7968	0.03805
-21.251	0.06128	-21.2956	0.0848	-21.2945	0.01874	-21.2974	0.02754		-21.251	0.06128	-21.2941	0.03744
-20.7507	0.05955	-20.7943	0.08426	-20.7881	0.0064	-20.794	0.02751		-20.7507	0.05955	-20.7938	0.03681
-20.2512	0.05748	-20.2967	0.08321	-20.2923	0.02062	-20.2945	0.02782		-20.2512	0.05748	-20.2961	0.03661
-19.7514	0.056	-19.7928	0.08186	-19.7924	0.0188	-19.7985	0.02776		-19.7514	0.056	-19.7942	0.03677
-19.2516	0.05453	-19.2935	0.08071	-19.2888	0.02286	-19.2934	0.02771		-19.2516	0.05453	-19.296	0.03538
-18.7521	0.05291	-18.7954	0.07923	-18.7901	0.00636	-18.7956	0.02887		-18.7521	0.05291	-18.794	0.03473
-18.2526	0.05172	-18.2935	0.07793	-18.2945	0.01926	-18.2958	0.02842		-18.2526	0.05172	-18.2929	0.03499
-17.7502	0.04996	-17.7949	0.07643	-17.7912	0.01771	-17.7948	0.02839		-17.7502	0.04996	-17.7934	0.03406
-17.2503	0.04879	-17.2939	0.07497	-17.2947	0.01316	-17.295	0.02864		-17.2503	0.04879	-17.2923	0.03285
-16.7524	0.0473	-16.7958	0.07348	-16.7902	0.00583	-16.7916	0.02842		-16.7524	0.0473	-16.7957	0.03206
-16.2485	0.04596	-16.2948	0.07223	-16.293	0.01665	-16.2935	0.02804		-16.2485	0.04596	-16.2947	0.03204
-15.754	0.04461	-15.7928	0.07202	-15.7897	0.01512	-15.7948	0.02858		-15.754	0.04461	-15.7916	0.03157
-15.2533	0.0433	-15.2928	0.07013	-15.29	0.02135	-15.2973	0.0284		-15.2533	0.0433	-15.2948	0.03101
-14.755	0.0418	-14.7937	0.06964	-14.7851	0.03109	-14.7963	0.02821		-14.755	0.0418	-14.7934	0.0299
-14.251	0.04041	-14.2913	0.06809	-14.2931	0.01169	-14.2939	0.02852		-14.251	0.04041	-14.2913	0.02937
-13.7517	0.03885	-13.7929	0.06732	-13.7898	0.01286	-13.7927	0.02817		-13.7517	0.03885	-13.7934	0.02874
-13.2506	0.03718	-13.2935	0.06654	-13.2931	0.01221	-13.2957	0.02789		-13.2506	0.03718	-13.2922	0.02714
-12.7532	0.03601	-12.7901	0.06537	-12.7863	0.00327	-12.7893	0.02743		-12.7532	0.03601	-12.7894	0.02617
-12.2508	0.03434	-12.2922	0.06407	-12.2888	0.01168	-12.2905	0.02694		-12.2508	0.03434	-12.2905	0.02569
-11.7528	0.0325	-11.788	0.06282	-11.7874	0.01028	-11.7925	0.02732		-11.7528	0.0325	-11.7879	0.02529
-11.2489	0.03052	-11.2905	0.06203	-11.2868	0.01169	-11.2898	0.02703		-11.2489	0.03052	-11.2914	0.02411
-10.7514	0.02867	-10.7921	0.06032	-10.7842	0.00596	-10.7932	0.02642		-10.7514	0.02867	-10.7928	0.0233
-10.2511	0.0268	-10.2882	0.05865	-10.2837	0.00858	-10.2898	0.02712		-10.2511	0.0268	-10.2902	0.02254
-9.75074	0.02491	-9.79056	0.05676	-9.78558	0.00895	-9.7902	0.02695		-9.75074	0.02491	-9.78976	0.02225
-9.25211	0.02318	-9.29118	0.05589	-9.28828	0.00435	-9.29054	0.02694		-9.25211	0.02318	-9.2876	0.02093
-8.75091	0.02132	-8.7885	0.05352	-8.78578	0.01891	-8.78775	0.02694		-8.75091	0.02132	-8.78844	0.02015
-8.25209	0.01903	-8.29	0.05281	-8.28579	0.00675	-8.28851	0.02781		-8.25209	0.01903	-8.28768	0.0192
-7.74723	0.01676	-7.78722	0.05122	-7.78542	0.00682	-7.79075	0.0275		-7.74723	0.01676	-7.78746	0.01907
-7.24802	0.01422	-7.28731	0.04944	-7.28837	0.0031	-7.2868	0.02778		-7.24802	0.01422	-7.29018	0.01835
-6.75203	0.01226	-6.79087	0.04777	-6.78759	0.00838	-6.79107	0.02869		-6.75203	0.01226	-6.78958	0.01806
-6.2509	0.0104	-6.28599	0.04601	-6.2864	0.00655	-6.28976	0.02928		-6.2509	0.0104	-6.28627	0.01673
-5.7515	0.00855	-5.78849	0.04437	-5.7851	0.00356	-5.78835	0.02886		-5.7515	0.00855	-5.78792	0.01603
-5.25031	0.00705	-5.28681	0.04271	-5.28536	-0.00469	-5.28823	0.03001		-5.25031	0.00705	-5.28568	0.01544
-4.74772	0.00499	-4.78678	0.04096	-4.78304	0.00165	-4.7854	0.0305		-4.74772	0.00499	-4.78683	0.01399
-4.24926	0.00294	-4.28668	0.03968	-4.2857	-0.00156	-4.28492	0.03054		-4.24926	0.00294	-4.28623	0.01365
-3.74857	0.000907881	-3.78366	0.03737	-3.78272	0.00103	-3.78763	0.03133		-3.74857	0.000907881	-3.78464	0.01283
-3.24559	-0.000863476	-3.28491	0.03561	-3.28539	0.00125	-3.28482	0.03096		-3.24559	-0.000863476	-3.28619	0.01133
-2.74833	-0.00258	-2.78679	0.03412	-2.78056	-0.01272	-2.78655	0.03165		-2.74833	-0.00258	-2.78527	0.01007
-2.24911	-0.00443	-2.2839	0.03185	-2.28266	0.00537	-2.28647	0.03213		-2.24911	-0.00443	-2.28301	0.01001
-1.75021	-0.0067	-1.78541	0.03035	-1.78249	1.9036e-05	-1.78523	0.03245		-1.75021	-0.0067	-1.78446	0.00883
-1.25001	-0.00909	-1.28455	0.02819	-1.28679	-0.00187	-1.28548	0.03227		-1.25001	-0.00909	-1.28308	0.00788
-0.75097	-0.01136	-0.78326	0.02573	-0.78638	-0.00499	-0.7824	0.03191		-0.75097	-0.01136	-0.78306	0.00681
-0.24987	-0.01341	-0.2858	0.02415	-0.28331	-0.00261	-0.28282	0.03272		-0.24987	-0.01341	-0.28386	0.00571
0.01689		-0.01706	0.02194	-0.01679	-0.00138	-0.02153	0.03297		0.01689		-0.01723	0.00516

## Sheet: Fig. 6
Figure 6 (a)				Figure 6 (b)				Figure 6 (c)				Figure 6 (d)
\i(f)	\g(ê)Z \g(ê)	\g(\i(q))		\i(f)	\g(ê)Z \g(ê)	\g(\i(q))		\i(f)	\g(ê)Z \g(ê)	\g(\i(q))		Sample	\i(Q)\-(m)	\i(k)\-(p)
kHz	k\g(W)	\g(°)		kHz	k\g(W)	\g(°)		kHz	k\g(W)	\g(°)				%
224000	1183.67	-84.0499		210000	1176.16	-81.294		218000	1069.81	-83.0667		0.005(BC)	35.4689	0.293276
224750	1178.61	-84.0381		210750	1171.49	-81.2822		218750	1064.72	-83.0456		0.01(BC)	32.5906	0.320653
225500	1173.57	-84.0274		211500	1166.86	-81.2702		219500	1059.64	-83.0245		0.01(AC)	22.138	0.266445
226250	1168.5	-84.0143		212250	1162.18	-81.2589		220250	1054.91	-82.9905
227000	1163.45	-84.0012		213000	1157.58	-81.2464		221000	1049.82	-82.9676
227750	1158.39	-83.9876		213750	1152.99	-81.2332		221750	1044.75	-82.9434
228500	1153.33	-83.9728		214500	1148.41	-81.2184		222500	1039.59	-82.9174
229250	1148.29	-83.9573		215250	1143.85	-81.2073		223250	1034.43	-82.8871
230000	1143.24	-83.9445		216000	1139.3	-81.1924		224000	1029.27	-82.8519
230750	1138.19	-83.9296		216750	1134.77	-81.1785		224750	1024.12	-82.8121
231500	1133.09	-83.9137		217500	1130.23	-81.1655		225500	1018.99	-82.7632
232250	1127.95	-83.8978		218250	1125.68	-81.1511		226250	1013.96	-82.7112
233000	1122.79	-83.878		219000	1121.18	-81.1349		227000	1009.12	-82.6471
233750	1117.68	-83.8546		219750	1116.66	-81.1188		227750	1004.58	-82.5798
234500	1112.53	-83.83		220500	1111.95	-81.0941		228500	1000.34	-82.5251
235250	1107.47	-83.7981		221250	1107.49	-81.0778		229250	996.283	-82.4901
236000	1102.52	-83.7638		222000	1102.98	-81.0646		230000	992.058	-82.4737
236750	1097.71	-83.7295		222750	1098.48	-81.0469		230750	987.648	-82.4639
237500	1093.05	-83.7035		223500	1093.99	-81.0293		231500	983.083	-82.4553
238250	1088.48	-83.6849		224250	1089.5	-81.0114		232250	978.446	-82.4452
239000	1083.78	-83.6771		225000	1085.03	-80.9918		233000	973.848	-82.4398
239750	1078.98	-83.6749		225750	1080.56	-80.9696		233750	969.174	-82.4413
240500	1073.94	-83.6735		226500	1076.12	-80.9477		234500	964.266	-82.4519
241250	1068.77	-83.67		227250	1071.71	-80.9278		235250	959.131	-82.4591
242000	1063.54	-83.6606		228000	1067.26	-80.9084		236000	953.852	-82.4613
242750	1058.23	-83.6471		228750	1062.84	-80.8879		236750	948.468	-82.4556
243500	1052.93	-83.6317		229500	1058.38	-80.8673		237500	943.033	-82.4435
244250	1047.63	-83.6128		230250	1053.93	-80.844		238250	937.579	-82.4261
245000	1042.31	-83.5941		231000	1049.47	-80.8203		239000	932.073	-82.4039
245750	1036.96	-83.5719		231750	1044.99	-80.7972		239750	926.563	-82.3787
246500	1031.59	-83.5484		232500	1040.56	-80.7703		240500	921.041	-82.3498
247250	1026.18	-83.5243		233250	1036.07	-80.7423		241250	915.476	-82.3188
248000	1020.79	-83.4989		234000	1031.67	-80.714		242000	909.919	-82.2854
248750	1015.33	-83.4726		234750	1027.3	-80.6861		242750	904.326	-82.2488
249500	1009.84	-83.4449		235500	1022.97	-80.659		243500	898.716	-82.2116
250250	1004.33	-83.4144		236250	1018.59	-80.6379		244250	893.066	-82.1715
251000	998.769	-83.3853		237000	1014.2	-80.6197		245000	887.373	-82.1315
251750	993.137	-83.3528		237750	1009.7	-80.6025		245750	881.618	-82.0897
252500	987.491	-83.3206		238500	1005.1	-80.5851		246500	875.819	-82.045
253250	981.772	-83.2848		239250	1000.42	-80.5658		247250	869.959	-81.9988
254000	975.999	-83.2492		240000	995.672	-80.5437		248000	864.03	-81.9511
254750	970.195	-83.2096		240750	990.897	-80.5182		248750	858.03	-81.8989
255500	964.317	-83.1702		241500	986.084	-80.4912		249500	851.96	-81.8443
256250	958.345	-83.128		242250	981.216	-80.4593		250250	845.855	-81.7879
257000	952.368	-83.0857		243000	976.311	-80.4274		251000	839.629	-81.7293
257750	946.281	-83.0394		243750	971.357	-80.393		251750	833.336	-81.666
258500	940.135	-82.9923		244500	966.38	-80.3533		252500	826.96	-81.5984
259250	933.907	-82.943		245250	961.387	-80.3146		253250	820.464	-81.5278
260000	927.564	-82.8919		246000	956.331	-80.2707		254000	813.924	-81.4498
260750	921.126	-82.8384		246750	951.226	-80.2241		254750	807.287	-81.3678
261500	914.597	-82.7803		247500	946.08	-80.1764		255500	800.595	-81.279
262250	907.944	-82.7185		248250	940.881	-80.1241		256250	793.86	-81.1868
263000	901.207	-82.6536		249000	935.663	-80.0704		257000	787.067	-81.0914
263750	894.367	-82.584		249750	930.432	-80.0159		257750	780.206	-80.9988
264500	887.39	-82.5134		250500	925.103	-79.9601		258500	773.197	-80.9096
265250	880.273	-82.4394		251250	919.691	-79.9058		259250	765.941	-80.8205
266000	873.011	-82.3625		252000	914.145	-79.8485		260000	758.443	-80.7259
266750	865.548	-82.2799		252750	908.457	-79.7892		260750	750.725	-80.6207
267500	857.925	-82.1909		253500	902.635	-79.725		261500	742.795	-80.505
268250	850.117	-82.0935		254250	896.694	-79.6546		262250	734.698	-80.3796
269000	842.115	-81.989		255000	890.59	-79.5794		263000	726.389	-80.2418
269750	833.936	-81.8775		255750	884.366	-79.4986		263750	717.893	-80.0953
270500	825.542	-81.7572		256500	878.021	-79.4099		264500	709.177	-79.9364
271250	816.935	-81.6259		257250	871.529	-79.3152		265250	700.261	-79.7654
272000	808.12	-81.4872		258000	864.836	-79.2124		266000	691.087	-79.5791
272750	799.076	-81.3378		258750	857.989	-79.1027		266750	681.654	-79.3805
273500	789.785	-81.1816		259500	850.957	-78.9828		267500	671.92	-79.1667
274250	780.14	-81.0179		260250	843.724	-78.8546		268250	661.875	-78.932
275000	770.085	-80.8416		261000	836.235	-78.714		269000	651.497	-78.6748
275750	759.613	-80.6443		261750	828.523	-78.5603		269750	640.787	-78.3959
276500	748.75	-80.4265		262500	820.56	-78.3929		270500	629.703	-78.0864
277250	737.49	-80.1867		263250	812.306	-78.2086		271250	618.259	-77.7494
278000	725.78	-79.9248		264000	803.743	-78.0062		272000	606.421	-77.3773
278750	713.54	-79.6344		264750	794.857	-77.7851		272750	594.163	-76.9699
279500	700.697	-79.3107		265500	785.62	-77.5386		273500	581.402	-76.5247
280250	687.281	-78.9459		266250	775.988	-77.2664		274250	568.059	-76.0329
281000	673.206	-78.5353		267000	765.911	-76.961		275000	554.057	-75.4784
281750	658.424	-78.069		267750	755.367	-76.6182		275750	539.431	-74.8484
282500	642.895	-77.5392		268500	744.323	-76.2315		276500	524.151	-74.1297
283250	626.56	-76.9298		269250	732.748	-75.7945		277250	508.18	-73.3079
284000	609.332	-76.229		270000	720.556	-75.2974		278000	491.467	-72.3645
284750	591.126	-75.4149		270750	707.743	-74.7266		278750	473.949	-71.2691
285500	571.88	-74.4617		271500	694.241	-74.0697		279500	455.601	-69.9858
286250	551.5	-73.3339		272250	680.028	-73.3086		280250	436.41	-68.467
287000	529.914	-71.9868		273000	665.052	-72.4217		281000	416.385	-66.6493
287750	507.069	-70.3548		273750	649.255	-71.3825		281750	395.621	-64.4499
288500	482.97	-68.3519		274500	632.551	-70.1556		282500	374.26	-61.7645
289250	457.689	-65.8562		275250	614.905	-68.6815		283250	352.553	-58.4535
290000	431.496	-62.7001		276000	596.436	-66.8903		284000	330.886	-54.3359
290750	404.889	-58.652		276750	577.359	-64.691		284750	309.88	-49.1577
291500	378.862	-53.3949		277500	558.041	-61.9668		285500	290.795	-42.6042
292250	355.293	-46.5262		278250	539.19	-58.5634		286250	275.616	-34.388
293000	337.385	-37.6459		279000	522.068	-54.2844		287000	267.186	-24.3878
293750	330.224	-26.6097		279750	508.921	-48.9165		287750	269.202	-12.9165
294500	340.57	-13.9709		280500	503.469	-42.2975		288500	285.416	-0.907779
295250	375.374	-1.17564		281250	511.462	-34.4738		289250	318.451	10.4178
296000	439.929	10.0976		282000	540.816	-25.9106		290000	369.9	20.1664
296750	537.967	18.8553		282750	600.626	-17.581		290750	441.131	27.9704
297500	673.945	24.9288		283500	699.528	-10.692		291500	533.942	33.863
298250	855.155	28.4558		284250	845.036	-6.21268		292250	651.416	38.0503
299000	1091.86	29.5899		285000	1042.84	-4.79503		293000	798.445	40.7289
299750	1397.82	28.3731		285750	1290.33	-6.80884		293750	982.116	42.0272
300500	1788.52	24.6232		286500	1566.23	-12.2295		294500	1212.53	41.9777
301250	2520.68	17.8926		287250	1823.57	-20.4596		295250	1503.28	40.4999
302000	3121	7.7727		288000	2003.63	-30.2053		296000	1872.02	37.3733
302750	3655.19	-5.49778		288750	2077.74	-39.8189		296750	2594.26	32.1983
303500	3950.99	-20.0388		289500	2065.13	-48.1877		297500	3229.01	24.4479
304250	3972.48	-33.682		290250	2002.16	-54.9432		298250	3939.92	13.432
305000	3788.83	-45.3116		291000	1919.47	-60.1917		299000	4567.99	-0.834058
305750	3503.26	-54.3582		291750	1835.18	-64.233		299750	4876.23	-16.7794
306500	3208.15	-60.9661		292500	1756.2	-67.3975		300500	4778.18	-31.6711
307250	2653.62	-65.6777		293250	1683.97	-69.9038		301250	4429.32	-43.6665
308000	2455.58	-69.104		294000	1618.59	-71.8872		302000	4015.79	-52.5873
308750	2292.27	-71.607		294750	1560.24	-73.4517		302750	3633.05	-59.0531
309500	2158.07	-73.4677		295500	1509.17	-74.6954		303500	3308.67	-63.7382
310250	2047.2	-74.8804		296250	1464.1	-75.6781		304250	2740.24	-67.1571
311000	1955.06	-75.9659		297000	1424.83	-76.4778		305000	2545.43	-69.7437
311750	1878.29	-76.8199		297750	1390.28	-77.1457		305750	2386.72	-71.7596
312500	1814.63	-77.5233		298500	1359.57	-77.72		306500	2255.68	-73.3987
313250	1761.58	-78.1602		299250	1332.02	-78.224		307250	2145.08	-74.7911
314000	1715.87	-78.8044		300000	1306.81	-78.6712		308000	2049.7	-75.9994
314750	1674.28	-79.4714		300750	1283.46	-79.0625		308750	1965.66	-77.0493
315500	1634.74	-80.1232		301500	1261.77	-79.398		309500	1890.78	-77.9565
316250	1596.82	-80.7105		302250	1241.63	-79.6819		310250	1823.64	-78.7324
317000	1560.9	-81.2183		303000	1222.97	-79.9107		311000	1763.18	-79.3877
317750	1527.23	-81.642		303750	1205.86	-80.0906		311750	1708.95	-79.9393
318500	1496.07	-81.9975		304500	1190.61	-80.2379		312500	1659.83	-80.4016
319250	1467.17	-82.2921		305250	1176.89	-80.3885		313250	1615.62	-80.7956
320000	1440.62	-82.5361		306000	1163.87	-80.5518		314000	1575.58	-81.1315
320750	1416.12	-82.7424		306750	1151.23	-80.6988		314750	1539.07	-81.4229
321500	1393.43	-82.9171		307500	1139.14	-80.827		315500	1505.84	-81.6754
322250	1372.47	-83.0661		308250	1127.68	-80.9326		316250	1475.29	-81.9029
323000	1353.04	-83.195		309000	1116.88	-81.023		317000	1446.97	-82.1039
323750	1334.98	-83.3095		309750	1106.64	-81.1007		317750	1420.8	-82.2815
324500	1318.12	-83.4115		310500	1096.98	-81.1673		318500	1396.43	-82.4391
325250	1302.28	-83.5061		311250	1087.8	-81.2258		319250	1373.74	-82.5763
326000	1287.31	-83.5908		312000	1079.08	-81.2764		320000	1352.54	-82.6993
326750	1273.27	-83.6669		312750	1070.8	-81.321		320750	1332.71	-82.8083
327500	1259.89	-83.7389		313500	1062.92	-81.3604		321500	1314.05	-82.9041
328250	1247.21	-83.8022		314250	1055.4	-81.3965		322250	1296.56	-82.9925
329000	1235.14	-83.8615		315000	1048.22	-81.4275		323000	1280.04	-83.0697
329750	1223.67	-83.9146		315750	1041.36	-81.457		323750	1264.45	-83.1392
330500	1212.66	-83.9428		316500	1034.77	-81.487		324500	1249.73	-83.2025
331250	1202.19	-83.9857		317250	1028.39	-81.5138		325250	1235.76	-83.2605
332000	1192.12	-84.0255		318000	1022.25	-81.5393		326000	1222.49	-83.3115
332750	1182.52	-84.0614		318750	1016.28	-81.5624		326750	1209.87	-83.3602
333500	1173.33	-84.0937		319500	1010.54	-81.5837		327500	1197.81	-83.4048
334250	1164.52	-84.1231		320250	1004.97	-81.6005		328250	1186.27	-83.4466
335000	1155.98	-84.1513		321000	999.574	-81.6175		329000	1175.22	-83.4827
335750	1147.79	-84.1763		321750	994.334	-81.631		329750	1164.66	-83.517
336500	1139.86	-84.1995		322500	989.262	-81.6444		330500	1154.91	-83.5349
337250	1132.23	-84.2211		323250	984.315	-81.6556		331250	1145.14	-83.5617
338000	1124.83	-84.2377		324000	979.543	-81.6642		332000	1135.81	-83.589
338750	1117.67	-84.2551		324750	974.863	-81.6735		332750	1126.79	-83.6106
339500	1110.78	-84.2703		325500	970.31	-81.6811		333500	1118.1	-83.6329
340250	1104.06	-84.2852		326250	965.914	-81.6882		334250	1109.72	-83.6522
341000	1097.58	-84.2968		327000	961.607	-81.6942		335000	1101.66	-83.6705
341750	1091.25	-84.3071		327750	957.4	-81.6982		335750	1093.84	-83.6851
342500	1085.14	-84.3207		328500	953.269	-81.7027		336500	1086.28	-83.7012
343250	1079.2	-84.3286		329250	949.278	-81.7043		337250	1078.96	-83.7158
344000	1073.39	-84.3379		330000	945.165	-81.6988		338000	1071.88	-83.7262
344750	1067.75	-84.3446		330750	941.341	-81.7004		338750	1065.01	-83.7378
345500	1062.25	-84.35		331500	937.602	-81.7021		339500	1058.36	-83.7487
346250	1056.89	-84.3566		332250	933.95	-81.7052		340250	1051.89	-83.758
347000	1051.66	-84.3614		333000	930.367	-81.7053		341000	1045.57	-83.766
347750	1046.55	-84.3643		333750	926.869	-81.7056		341750	1039.43	-83.7752
348500	1041.58	-84.3692		334500	923.423	-81.7057		342500	1033.46	-83.7816
349250	1036.72	-84.3732		335250	920.056	-81.7051		343250	1027.64	-83.7888
350000	1031.95	-84.3755		336000	916.75	-81.7071		344000	1021.95	-83.7945
350750	1027.27	-84.3776		336750	913.495	-81.7063		344750	1016.42	-83.7988
351500	1022.71	-84.3786		337500	910.307	-81.7064		345500	1011.02	-83.8038
352250	1018.26	-84.3801		338250	907.163	-81.7075		346250	1005.76	-83.8073
353000	1013.86	-84.3809		339000	904.067	-81.7094		347000	1000.6	-83.8107
353750	1009.6	-84.3806		339750	901.045	-81.7085		347750	995.592	-83.8145
354500	1005.36	-84.3794		340500	898.037	-81.7108		348500	990.69	-83.8159
355250	1001.23	-84.379		341250	895.084	-81.7105		349250	985.872	-83.8188
356000	997.175	-84.3786		342000	892.165	-81.7102		350000	981.188	-83.8206
356750	993.199	-84.3772		342750	889.289	-81.7113		350750	976.588	-83.8225
357500	989.273	-84.3746		343500	886.454	-81.7109		351500	972.083	-83.8228
358250	985.373	-84.3701		344250	883.668	-81.7099		352250	967.665	-83.8241
359000	981.59	-84.3653		345000	880.92	-81.7089		353000	963.327	-83.8248
359750	977.856	-84.3591		345750	878.202	-81.7088		353750	959.103	-83.8264
360500	974.194	-84.352		346500	875.532	-81.7075		354500	954.924	-83.8256
361250	970.599	-84.3419		347250	872.907	-81.7055		355250	950.818	-83.8258
362000	967.081	-84.3301		348000	870.284	-81.7061		356000	946.828	-83.8253
362750	963.646	-84.3177		348750	867.72	-81.7065		356750	942.888	-83.8252
363500	960.314	-84.3008		349500	865.195	-81.7056		357500	939.013	-83.8231
364250	957.125	-84.2851		350250	862.676	-81.7063		358250	935.234	-83.8214
365000	954.099	-84.2686		351000	860.171	-81.7065		359000	931.514	-83.8206
365750	951.201	-84.2554		351750	857.685	-81.7068		359750	927.834	-83.8193
366500	948.423	-84.2525		352500	855.233	-81.7065		360500	924.225	-83.818
367250	945.695	-84.2564		353250	852.801	-81.7041		361250	920.705	-83.8167
368000	942.908	-84.2699		354000	850.398	-81.7038		362000	917.198	-83.8149
368750	940.049	-84.2873		354750	848.02	-81.6999		362750	913.762	-83.8139
369500	937.087	-84.3024		355500	845.647	-81.6982		363500	910.384	-83.8141
370250	934.138	-84.3171		356250	843.352	-81.6959		364250	907.043	-83.8148
371000	931.167	-84.3289		357000	841.027	-81.6919		365000	903.755	-83.811
371750	928.183	-84.3385		357750	838.773	-81.6874		365750	900.509	-83.8103
372500	925.245	-84.3445		358500	836.555	-81.6842		366500	897.275	-83.8095
373250	922.327	-84.3499		359250	834.366	-81.6807		367250	894.119	-83.8068
374000	919.437	-84.3522		360000	832.197	-81.678		368000	891.017	-83.8047

## Sheet: Fig. 7
Figure 7 (a)				Figure 7 (b)				Figure 7 (c)				Figure 7 (d)				Figure 7 (e)									Figure 7 (f)
		BF30BT				0.5(BC)				1.0(BC)				1.0(AC)			BF30BT		0.5(BC)		1.0(BC)		1.0(AC)		Sample	Dielectric loss
Temperature				Temperature				Temperature				Temperature				Temperature		Temperature		Temperature		Temperature				tan\g(\i(d))
\+(o)C	10 kHz	100 kHz		\+(o)C	10 kHz	100 kHz		\+(o)C	10 kHz	100 kHz		\+(o)C	10 kHz	100 kHz		\+(o)C		\+(o)C		\+(o)C		\+(o)C			BF30BT	0.065
30.3	681.757	610.574		31.4	730.453	678.779		30	803.662	679.516		30.8	773.936	721.057		30.3	0.06494	31.4	0.04859	30	0.0945	30.8	0.0519		0.005(BC)	0.049
30.3	682.473	610.505		32.4	736.315	685.399		33	830.531	709.814		34	789.085	740.684		30.3	0.0656	32.4	0.04742	33	0.0965	34	0.04		0.01(BC)	0.043
30.3	681.768	610.498		33.4	741.9	691.976		36.2	892.08	763.646		36.6	797.85	746.973		30.3	0.06544	33.4	0.04627	36.2	0.0907	36.6	0.0394		0.01(AC)	0.095
30.3	682.135	610.517		34.5	746.898	698.281		39.5	933.144	806.521		39.9	808.14	766.028		30.3	0.06438	34.5	0.04526	39.5	0.0876	39.9	0.0363
30.3	682.341	610.484		35.6	739.833	704.196		42.4	951.818	828.625		43.5	826.434	789.18		30.3	0.06553	35.6	0.04358	42.4	0.0853	43.5	0.0323
30.4	682.425	610.679		36.6	699.473	706.6		45.2	960.965	839.582		45.9	827.101	794.706		30.4	0.06458	36.6	0.04282	45.2	0.0767	45.9	0.0269
30.4	682.08	610.658		37.7	760.148	714.771		48	970.969	854.921		48.8	830.435	801.09		30.4	0.06457	37.7	0.04258	48	0.0733	48.8	0.0301
30.4	682.904	610.621		38.7	692.252	718.213		51.5	1002.41	893.699		50.8	832.531	799.47		30.4	0.06493	38.7	0.04119	51.5	0.0707	50.8	0.0294
30.4	683.067	610.614		39.7	679.8	721.025		54.5	1014.51	912.278		54.8	847.299	821.956		30.4	0.06465	39.7	0.04117	54.5	0.0649	54.8	0.0264
30.4	682.616	610.725		40.6	769.316	726.556		57	1024.04	919.9		58.2	853.683	830.149		30.4	0.06462	40.6	0.04076	57	0.0604	58.2	0.0245
30.4	682.695	610.752		41.5	771.341	729.324		60.4	1039.28	941.909		60.1	855.303	831.96		30.4	0.06529	41.5	0.04093	60.4	0.0609	60.1	0.0266
31	685.375	613.672		42.3	764.194	731.593		63.1	1051.48	959.059		64.2	863.401	842.917		31	0.06342	42.3	0.03933	63.1	0.0532	64.2	0.0182
32.1	689.596	618.382		43	703.391	726.319		66	1060.43	970.397		67.3	866.164	848.633		32.1	0.0622	43	0.03864	66	0.0553	67.3	0.0217
33.3	693.496	623.33		44.1	745.662	734.929		69.1	1067.58	982.116		69.2	867.498	850.158		33.3	0.06077	44.1	0.03798	69.1	0.0477	69.2	0.0244
34.1	696.06	626.849		45.1	742.544	738.147		72.2	1075.77	999.171		72.7	869.118	856.351		34.1	0.06096	45.1	0.03747	72.2	0.0481	72.7	0.0236
35.2	699.535	630.784		45.9	701.531	736.475		75	1092.45	1010.7		76	878.931	862.258		35.2	0.06042	45.9	0.03756	75	0.049	76	0.0211
36.3	703.908	634.978		47	776.265	739.121		78.2	1092.54	1019.75		78.8	881.504	865.688		36.3	0.05945	47	0.03712	78.2	0.0431	78.8	0.0216
37.5	707.123	639.476		47.9	774.593	735.803		81.1	1099.5	1029.85		81	880.265	866.069		37.5	0.05809	47.9	0.03645	81.1	0.0462	81	0.0226
38.9	711.525	644.11		49	779.014	742.082		84	1103.4	1038.81		85	885.696	874.263		38.9	0.05718	49	0.03484	84	0.0449	85	0.0232
40.1	715.289	648.9		49.9	782.352	746.671		87.2	1109.79	1047.76		87.2	885.22	876.264		40.1	0.05624	49.9	0.03454	87.2	0.0394	87.2	0.0218
41.3	719.852	653.814		51.1	786.635	752.298		90.2	1117.7	1055.19		89.9	892.842	877.979		41.3	0.05604	51.1	0.03354	90.2	0.0393	89.9	0.0187
42.6	724.044	658.569		52	789.768	756.363		93.1	1123.51	1063.1		93.3	895.224	883.79		42.6	0.05501	52	0.03302	93.1	0.0367	93.3	0.0223
43.8	728.134	663.221		53.1	792.553	760.221		96.4	1130.65	1073.11		96.1	898.463	886.935		43.8	0.0543	53.1	0.03239	96.4	0.0368	96.1	0.0214
45	731.661	667.584		54.1	794.987	763.861		98.9	1132.37	1076.92		99.1	902.465	889.983		45	0.05376	54.1	0.03184	98.9	0.0311	99.1	0.0237
46.1	735.924	671.849		55.2	797.416	767.069		102	1139.51	1085.87		102	908.658	894.652		46.1	0.05164	55.2	0.03134	102	0.0326	102	0.0246
47.1	739.192	675.916		56.2	799.58	770.121		105	1146.18	1093.3		105	906.847	897.415		47.1	0.05169	56.2	0.0312	105	0.0349	105	0.0234
48.1	741.729	679.62		57.3	801.058	772.524		108	1148.47	1099.78		108	913.231	901.703		48.1	0.05117	57.3	0.03079	108	0.0289	108	0.0261
49	744.967	682.867		58.2	802.64	774.743		111	1153.04	1106.93		111	913.136	905.895		49	0.05155	58.2	0.03053	111	0.0362	111	0.0284
49.8	747.782	686.296		59	803.925	776.581		114	1158.19	1114.08		114	918.567	909.515		49.8	0.05017	59	0.02998	114	0.035	114	0.0245
50.4	749.596	689.076		60.1	805.132	778.457		117	1162.76	1120.94		117	921.139	913.136		50.4	0.05056	60.1	0.02976	117	0.0336	117	0.0271
51.1	752.105	691.752		60.9	806.178	779.828		120	1174.58	1127.8		120	927.713	916.28		51.1	0.04973	60.9	0.02935	120	0.0307	120	0.0265
51.6	754.317	694.247		61.9	807.389	781.17		123	1178.29	1135.99		123	931.715	921.33		51.6	0.04968	61.9	0.02918	123	0.0317	123	0.0275
52.1	755.415	696.469		62.9	808.179	782.685		126	1183.72	1140.85		126	933.049	925.522		52.1	0.04912	62.9	0.02879	126	0.0269	126	0.0309
53	758.636	699.878		64	809.494	784.783		129	1186.77	1146.47		129	943.624	929.142		53	0.04822	64	0.02871	129	0.0318	129	0.0256
54	761.738	704.882		64.9	811.096	787.135		132	1197.06	1156.09		132	940.194	934.192		54	0.04737	64.9	0.02818	132	0.0319	132	0.0364
55	765.902	709.477		66	813.743	790.264		135	1198.3	1162.95		135	948.96	938.194		55	0.04606	66	0.02794	135	0.0367	135	0.0375
56	769.249	714.78		67	815.572	792.853		138	1214.12	1171.15		138	953.152	943.053		56	0.04529	67	0.02793	138	0.0259	138	0.0351
57	772.335	718.799		68	817.522	795.456		141	1219.83	1180.96		141	958.107	946.864		57	0.04371	68	0.02711	141	0.0284	141	0.0371
58.1	774.685	722.568		69.1	819.022	797.736		144	1224.79	1185.06		144	957.916	951.628		58.1	0.04314	69.1	0.02738	144	0.0303	144	0.0459
59.1	776.728	725.494		70.1	820.663	799.664		147	1230.31	1192.11		147	967.73	955.915		59.1	0.04233	70.1	0.02667	147	0.0293	147	0.0444
60.1	779.454	728.832		70.9	821.502	801.071		150	1236.89	1200.11		150	971.541	960.87		60.1	0.04148	70.9	0.02648	150	0.031	150	0.0477
61.2	781.838	732.314		72.2	823.212	803.269		153	1252.23	1211.07		153	975.352	965.919		61.2	0.0408	72.2	0.02696	153	0.0306	153	0.0498
62.1	783.364	734.619		73	824.582	804.669		156	1258.71	1219.55		156	985.356	970.969		62.1	0.03973	73	0.02665	156	0.035	156	0.0544
63.2	785.144	737.944		74	825.573	806.089		159	1264.42	1231.65		159	988.024	976.495		63.2	0.03941	74	0.02632	159	0.0316	159	0.0623
64	786.915	740.064		75.1	826.255	807.664		162	1275.19	1235.08		162	1001.17	982.307		64	0.0387	75.1	0.02662	162	0.0352	162	0.0677
65	788.876	743.223		76	827.929	808.753		165	1283.86	1246.22		165	999.457	987.738		65	0.03835	76	0.02632	165	0.0377	165	0.0734
66	791.315	746.031		76.9	828.184	810.062		169	1299.77	1262.04		168	1010.03	994.502		66	0.03776	76.9	0.0267	169	0.0371	168	0.0818
67	792.832	748.696		77.9	829.533	811.404		171	1304.06	1264.14		171	1014.99	999.743		67	0.03714	77.9	0.02614	171	0.0379	171	0.0893
68.1	794.784	751.82		78.9	830.851	812.784		174	1316.54	1277.09		174	1018.13	1006.7		68.1	0.03666	78.9	0.02609	174	0.0438	174	0.0979
69	795.125	754.024		79.9	831.921	814.6		177	1329.97	1286.81		177	1028.23	1013.08		69	0.03529	79.9	0.02607	177	0.0466	177	0.1058
70	797.828	756.774		81	833.026	816.318		180	1344.26	1294.53		180	1039	1021.08		70	0.03524	81	0.02621	180	0.0448	180	0.1172
71	799.536	759.401		82	834.358	817.925		183	1361.22	1306.73		183	1045.19	1026.13		71	0.03454	82	0.02622	183	0.049	183	0.1235
72	800.766	761.616		82.9	835.833	819.111		186	1376.66	1323.11		186	1050.81	1034.04		72	0.03407	82.9	0.02584	186	0.054	186	0.1459
73.1	802.302	764.497		84.1	837.433	820.913		189	1394.38	1333.12		189	1067.48	1042.43		73.1	0.03377	84.1	0.02592	189	0.0598	189	0.158
74.1	804.078	766.68		85	838.229	822.22		192	1400.29	1343.69		192	1076.44	1049.29		74.1	0.03311	85	0.02623	192	0.0672	192	0.1746
75.1	805.475	769.007		85.9	839.629	823.48		195	1425.15	1358.84		195	1083.97	1055.86		75.1	0.03307	85.9	0.02638	195	0.0706	195	0.1904
76.1	807.12	771.309		87.2	840.608	825.043		198	1444.12	1368.66		198	1100.55	1064.82		76.1	0.03185	87.2	0.02652	198	0.0761	198	0.2105
77.1	808.187	773.294		88	841.761	825.914		201	1464.12	1384.85		201	1109.5	1071.68		77.1	0.0319	88	0.02659	201	0.0867	201	0.2367
78.2	809.968	775.367		89.1	841.309	827.195		204	1484.61	1397.81		204	1123.41	1081.4		78.2	0.03085	89.1	0.0266	204	0.0945	204	0.2667
79.2	811.229	777.628		89.9	843.496	828.126		207	1510.9	1411.05		207	1139.04	1091.11		79.2	0.03119	89.9	0.02678	207	0.1023	207	0.291
80	811.793	778.971		90.9	839.563	829.227		210	1543.58	1430.11		210	1153.14	1100.16		80	0.03075	90.9	0.02634	210	0.1101	210	0.3195
81	813.252	780.988		92	845.309	830.379		213	1574.36	1452.79		213	1168.1	1109.98		81	0.03016	92	0.02674	213	0.1234	213	0.3502
82	814.221	782.985		93	841.894	831.569		216	1603.99	1470.98		216	1190.77	1123.51		82	0.02951	93	0.02645	216	0.1312	216	0.3931
83	815.622	784.714		94	841.284	832.953		219	1614.85	1487.75		219	1220.69	1139.9		83	0.02933	94	0.0258	219	0.1362	219	0.4321
84	816.991	787.002		94.9	762.245	828.403		222	1556.26	1461.46		222	1247.18	1156.76		84	0.02858	94.9	0.02573	222	0.1156	222	0.4803
85	817.496	788.457		96.1	822.642	834.725		225	1573.88	1477.65		225	1260.99	1163.71		85	0.02847	96.1	0.02508	225	0.113	225	0.4997
86	818.851	790.346		97	825.276	834.372		228	1591.79	1492.99		228	1267.85	1169.24		86	0.02883	97	0.02597	228	0.1162	228	0.5108
87.2	819.766	792.14		97.9	826.882	835.83		231	1604.66	1506.24		231	1261.09	1166.76		87.2	0.02837	97.9	0.02547	231	0.1182	231	0.4979
88	820.351	793.542		99	815.527	829.756		234	1627.24	1525.86		234	1284.72	1181.82		88	0.02789	99	0.02528	234	0.123	234	0.538
89.3	821.648	795.438		99.9	852.086	838.255		237	1655.34	1544.54		237	1305.68	1194.77		89.3	0.02716	99.9	0.02635	237	0.1246	237	0.5602
90.1	823.207	796.922		101	793.27	836.464		240	1680.69	1562.26		240	1329.97	1207.16		90.1	0.02645	101	0.02543	240	0.1265	240	0.6044
91.1	823.706	798.424		101.9	777.815	839.289		243	1704.98	1586.27		243	1367.7	1228.12		91.1	0.02686	101.9	0.02598	243	0.1369	243	0.6662
92.1	824.518	799.805		103.1	854.105	842.214		246	1731.19	1605.9		246	1399.05	1242.32		92.1	0.026	103.1	0.02631	246	0.1402	246	0.715
93.1	825.754	801.303		103.9	856.554	843.315		249	1762.63	1628.48		249	1447.74	1265.57		93.1	0.02695	103.9	0.0272	249	0.147	249	0.785
94.1	826.468	802.603		105.1	793.684	842.962		252	1780.73	1650.87		252	1477.94	1281.1		94.1	0.02596	105.1	0.02647	252	0.1539	252	0.8388
95	827.215	803.731		106.2	858.891	845.718		255	1814.08	1676.11		255	1538.73	1303.96		95	0.02579	106.2	0.02698	255	0.1623	255	0.9249
96	827.232	804.965		107.1	807.758	844.534		258	1850.28	1706.22		258	1593.99	1325.02		96	0.0255	107.1	0.02554	258	0.1668	258	1.0171
97.1	828.424	806.271		107.9	776.345	836.777		261	1880.77	1731.19		261	1663.54	1353.89		97.1	0.02519	107.9	0.0271	261	0.1797	261	1.1296
98.2	829.172	807.642		108.9	774.284	836.099		264	1914.12	1758.82		264	1760.72	1387.43		98.2	0.02489	108.9	0.02709	264	0.187	264	1.2826
99.1	830.15	808.737		109.9	858.037	848.637		267	1949.37	1789.3		267	1855.05	1419.34		99.1	0.0253	109.9	0.02734	267	0.1962	267	1.43
100	830.902	809.861		111	862.253	849.763		270	1981.76	1814.08		270	1979.86	1450.88		100	0.02479	111	0.02723	270	0.2066	270	1.609
101.1	832.159	811.303		112.1	863.862	851.244		273	2020.83	1843.61		273	2142.78	1503.38		101.1	0.02449	112.1	0.0276	273	0.2174	273	1.8278
102.1	832.215	812.561		113.1	864.311	852.444		276	2062.75	1880.77		276	2359.06	1549.59		102.1	0.02459	113.1	0.02783	276	0.2315	276	2.095
103.1	832.521	813.517		114.1	865.589	853.714		279	2094.19	1911.26		279	2599.16	1614.38		103.1	0.02415	114.1	0.02827	279	0.2424	279	2.405
104.1	833.915	814.673		114.9	866.537	854.513		282	2138.02	1951.28		282	2908.81	1679.74		104.1	0.02349	114.9	0.02818	282	0.2578	282	2.783
105.1	834.145	815.625		116	867.764	855.789		285	2188.52	1986.53		285	3206.07	1766.44		105.1	0.0235	116	0.02828	285	0.2772	285	3.214
106	834.686	816.595		117.1	852.74	856.616		288	2229.48	2019.87		288	3487.14	1857.9		106	0.02357	117.1	0.02741	288	0.291	288	3.695
107.1	835.386	817.802		118	868.935	857.41		291	2272.36	2057.03		291	3804.41	1984.62		107.1	0.02324	118	0.02889	291	0.309	291	4.379
108	836.585	818.728		119	862.71	858.27		294	2321.9	2098.95		294	4030.22	2094.19		108	0.02354	119	0.02917	294	0.3267	294	5.066
108.9	836.844	819.515		119.9	846.544	858.251		297	2367.64	2138.97		297	4297	2260.93		108.9	0.02359	119.9	0.02797	297	0.3471	297	6.156
109.9	837.38	820.545		120.9	774.268	851.542		300	2418.13	2186.61		300	4468.5	2396.22		109.9	0.02308	120.9	0.02869	300	0.3659	300	7.18
111.1	837.809	821.71		121.9	872.091	860.605		303	2493.4	2240.92		303	4640	2569.62		111.1	0.02292	121.9	0.0292	303	0.3959	303	8.64
112	838.946	822.425		122.9	873.469	861.177		306	2534.37	2277.12		306	4735.27	2711.59		112	0.02208	122.9	0.02959	306	0.4143	306	10.03
113	839.355	823.354		124.2	840.062	863.557		309	2599.16	2329.53		309	4830.55	2882.13		113	0.02299	124.2	0.02833	309	0.4379	309	12.02
114	839.638	824.382		124.9	826.459	864.299		312	2668.71	2382.88		312	4887.72	3018.38		114	0.02235	124.9	0.0289	312	0.4678	312	13.912
115	840.394	825.138		126.1	856.743	865.575		315	2728.74	2433.38		315	4916.3	3169.87		115	0.02153	126.1	0.02919	315	0.4958	315	16.479
116	840.884	825.888		126.9	877.979	866.626		318	2798.29	2492.45		318	4944.88	3305.16		116	0.02235	126.9	0.03107	318	0.5276	318	19.207
117.1	841.546	827.1		128.1	879.82	868.039		321	2876.42	2551.52		321	4954.41	3407.11		117.1	0.02171	128.1	0.03123	321	0.5581	321	20
118	842.583	827.786		129.1	880.205	868.822		324	2950.73	2605.83		324	4925.83	3519.54		118	0.02164	129.1	0.03114	324	0.5881	324	20
118.9	842.212	828.55		130	881.081	869.531		327	3036.48	2672.52		327	4916.3	3590.99		118.9	0.02174	130	0.03149	327	0.6231	327	20
119.9	843.481	829.411		130.9	880.152	869.935		330	3119.37	2735.41		330	4859.13	3663.4		119.9	0.02228	130.9	0.03154	330	0.6589	330	20
120.9	843.752	830.201		131.9	818.13	863.458		333	3231.8	2822.11		336	4668.58	3734.86		120.9	0.02151	131.9	0.03133	333	0.7066	336	20
122.1	844.173	831.172		132.9	822.324	870.001		336	3301.35	2870.7		341	4573.3	3725.33		122.1	0.02161	132.9	0.03152	336	0.7318	341	20
122.9	844.823	832.027		134	885.325	873.774		339	3409.97	2950.73		345	4478.02	3706.28		122.9	0.02131	134	0.03304	339	0.7744	345	20
123.9	846.032	832.853		134.9	886.651	875.073		342	3530.02	3042.2		347	4478.02	3706.28		123.9	0.02118	134.9	0.0331	342	0.8219	347	20
124.9	845.774	833.385		136.1	888.012	876.331		345	3629.1	3111.75		348	4382.75	3696.75		124.9	0.02132	136.1	0.03392	345	0.863	348	20
126	846.88	834.262		137.1	888.782	877.239		348	3757.73	3206.07		348	4478.02	3687.22		126	0.02105	137.1	0.03397	348	0.9135	348	20
126.9	847.318	835.104		138	888.363	878.234		351	3881.59	3297.54		351	4382.75	3649.11		126.9	0.02048	138	0.03406	351	0.9601	351	20
128.1	847.738	835.979		138.9	891.301	879.654		354	4026.41	3399.49		354	4287.47	3601.47		128.1	0.02131	138.9	0.03515	354	1.0097	354	20
129	848.015	836.725		139.9	892.484	880.673		357	4169.33	3501.43		357	4192.19	3591.95		129	0.02125	139.9	0.03545	357	1.061	357	20
129.9	848.862	837.282		141.2	893.881	881.992		360	4350.35	3629.1		360	4096.92	3458.56		129.9	0.02093	141.2	0.03584	360	1.1244	360	20
130.9	849.52	838.131		141.9	894.786	882.929		363	4484.69	3729.15		363	4001.64	3391.86		130.9	0.0205	141.9	0.03642	363	1.1743	363	20
132.1	850.473	839.13		143	896.201	884.234		366	4685.73	3875.87		366	3811.08	3277.53		132.1	0.02043	143	0.03675	366	1.2376	366	20
133	850.341	839.765		143.9	897.757	885.463		369	4863.9	4003.54		369	3715.81	3182.26		133	0.02086	143.9	0.03708	369	1.2958	369	20
134	851.144	840.554		145	898.861	886.463		372	5067.79	4154.08		372	3620.53	3086.98		134	0.02057	145	0.03785	372	1.3643	372	20
135.1	851.832	841.379		146	899.475	887.156		375	5273.59	4304.62		375	3429.98	2982.17		135.1	0.02048	146	0.03809	375	1.4299	375	20
136.1	851.919	842.173		146.9	900.613	888.076		378	5533.69	4507.56		378	3334.7	2858.31		136.1	0.02096	146.9	0.0389	378	1.5165	378	20
137.1	852.749	842.816		148	902.443	889.933		381	5753.78	4668.58		381	3144.14	2734.45		137.1	0.02113	148	0.03915	381	1.5815	381	20
138.2	853.53	843.615		148.9	890.69	887.508		384	5972.92	4843.89		384	3048.87	2648.7		138.2	0.02058	148.9	0.03916	384	1.6674	384	20
139.1	854.724	844.371		150	884.878	892.631		387	6205.4	5036.35		387	2858.31	2543.9		139.1	0.0206	150	0.03991	387	1.7549	387	20
140	855.475	845.113		151	825.688	891.648		390	6530.29	5297.41		390	2763.04	2429.57		140	0.02029	151	0.0411	390	1.8477	390	20
140.9	855.509	845.767		152	885.553	893.19		393	6768.49	5487.01		393	2667.76	2315.23		140.9	0.02073	152	0.04086	393	1.9573	393	20
142	855.74	846.754		153.1	806.498	882.085		396	7106.72	5783.32		396	2477.2	2210.43		142	0.0203	153.1	0.04251	396	2.06	396	20
143	856.433	847.432		153.9	835.602	887.001		399	7341.1	5963.39		399	2381.93	2115.15		143	0.02045	153.9	0.04339	399	2.175	399	20
143.9	856.946	848.259		155	813.02	892.572		402	7628.84	6210.16		402	2286.65	2010.35		143.9	0.02083	155	0.04462	402	2.293	402	20
145.1	857.844	849.166		156	821.742	887.501		405	7888.94	6450.26		405	2191.37	1905.54		145.1	0.0206	156	0.04454	405	2.417	405	20
146	858.495	849.798		156.9	816.555	889.749		408	8155.72	6717.04		408	2000.82	1876.96		146	0.02013	156.9	0.04593	408	2.57	408	20
146.9	859.128	850.599		157.9	811.704	888.913		411	8470.13	6994.29		411	1905.54	1743.57		146.9	0.02091	157.9	0.04691	411	2.69	411	20
148.1	859.607	851.529		158.9	819.877	890.141		414	8670.22	7217.24		414	1810.27	1686.4		148.1	0.02026	158.9	0.0474	414	2.815	414	20
148.9	859.906	852.264		159.9	851.095	902.651		417	8889.35	7425.9		418	1905.54	1657.82		148.9	0.02081	159.9	0.04748	417	2.95	418	20
149.9	860.839	852.998		160.9	819.114	894.707		420	9413.38	7833.68		420	1905.54	1657.82		149.9	0.02113	160.9	0.04988	420	3.016	420	20
150.9	861.728	853.764		161.9	839.389	903.739		423	9632.52	8084.26		423	1714.99	1629.24		150.9	0.02096	161.9	0.05057	423	3.157	423	20
152	862.832	854.748		162.9	818.407	898.008		426	10194.7	8516.82		426	1905.54	1753.1		152	0.02081	162.9	0.05201	426	3.232	426	20
153	863.414	855.586		164.1	821.633	900.163		429	10613.9	8864.58		429	2096.1	1800.74		153	0.02124	164.1	0.05286	429	3.35	429	20
154	863.807	856.45		164.9	822.321	901.153		432	11195.1	9288.57		432	2191.37	1953.18		154	0.02179	164.9	0.05404	432	3.365	432	20
154.9	864.765	857.177		166	866.881	910.894		435	12004.9	9876.42		435	2477.2	2429.57		154.9	0.02137	166	0.05458	435	3.386	435	20
155.9	866.271	857.921		167	844.153	908.522		438	12243.1	10105.1		438	3239.42	3020.28		155.9	0.0209	167	0.05593	438	3.51	438	20
157	866.091	858.751		167.9	828.396	911.301		441	12910	10664.4		441	3811.08	3515.73		157	0.0218	167.9	0.05666	441	3.58	441	20
157.9	866.776	859.47		168.9	896.655	913.087		444	13186.4	10905.4		444	4954.41	4716.22		157.9	0.02281	168.9	0.05794	444	3.703	444	20
159	867.811	860.479		169.9	883.17	915.983		447	13357.9	11136		447	8670.22	7584.06		159	0.02142	169.9	0.05939	447	3.903	447	20
159.9	868.375	861.241		170.9	920.48	909.934		450	13272.1	11199.8		450	13338.8	11719.1		159.9	0.02201	170.9	0.06156	450	4.165	450	20
161	869.539	862.301		171.9	867.115	919.604		453	13100.6	11181.7		453	20770.4	18664.8		161	0.02147	171.9	0.06346	453	4.5	453	20
162	870.368	863.02		173.1	841.091	918.01		456	13024.4	11226.5		456	27630.4	23857.4		162	0.02189	173.1	0.06556	456	4.809	456	20
162.9	870.711	863.858		174	870.902	911.924		459	12557.5	10951.2		459	36872.2	32222.7		162.9	0.02193	174	0.06697	459	5.246	459	20
163.9	871.703	864.731		174.9	841.192	913.467		462	12090.7	10667.2		462	38968.3	35119.1		163.9	0.02256	174.9	0.06852	462	5.779	462	20
164.9	872.738	865.509		176	841.333	921.34		465	11671.4	10387.1		465	36967.5	34109.2		164.9	0.02226	176	0.07053	465	6.326	465	20
166	873.38	866.69		177	881.335	926.274		468	11299.9	10147		468	34871.4	32508.5		166	0.02287	177	0.07142	468	6.929	468	20
166.9	874.287	867.434		178.1	840.59	920.124		471	10814	9778.29		471	31536.7	29793.2		166.9	0.02266	178.1	0.07429	471	7.66	471	20
168.1	874.979	868.486		178.9	936.631	928.998		474	10375.7	9416.24		474	27249.3	25610.5		168.1	0.02337	178.9	0.07546	474	8.353	474	20
169	876.331	869.419		179.9	900.838	934.563		477	9927.87	9037.99		477	23533.4	22666.4		169	0.0224	179.9	0.07643	477	9.295	477	20
170.1	876.93	870.206		181	876.824	930.694		480	9661.1	8809.32		480	20579.9	19789.1		170.1	0.02299	181	0.08008	480	9.991	480	20
170.9	877.477	871.156		182	934.866	936.034		483	9184.71	8360.57		483	17054.6	16435.3		170.9	0.02291	182	0.08222	483	11.024	483	20
172.1	878.735	872.345		183	933.366	938.994		486	8917.94	8089.03		486	14196.3	13900.9		172.1	0.02366	183	0.08373	486	12.036	486	20
172.9	879.556	872.849		184.1	884.198	940.919		489	8546.36	7711.73		489	11814.4	11652.4		172.9	0.02421	184.1	0.0871	489	13.288	489	20
174	880.608	873.944		185.1	855.961	935.92		492	8241.47	7380.16		492	9813.54	9661.1		174	0.02382	185.1	0.09018	492	14.475	492	20
175	881.669	874.843		185.9	864.905	932.68		495	7946.11	7084.81		495	7336.34	7269.64		175	0.0238	185.9	0.09215	495	15.767	495	20
176.1	882.388	875.997		187	949.598	942.058		498	7717.45	6829.46		498	5907.18	5907.18		176.1	0.02433	187	0.09427	498	16.965	498	20
176.9	883.269	876.639		188	901.974	941.865		501	7507.84	6564.59		501	4001.64	4077.86		176.9	0.02454	188	0.0969	501	18.432	501	20
178.1	884.287	877.871		189	858.832	936.584		500	7345.86	6441.69		500	6193.01	6097.73		178.1	0.02512	189	0.10095	500	17.007	500	20
179	886.058	878.803		190.2	871.585	942.524										179	0.02514	190.2	0.10445
179.9	886.297	879.633		191	947.207	954.267										179.9	0.02548	191	0.10713
181.1	887.606	881.147		192	930.16	955.391										181.1	0.02525	192	0.10849
182.1	888.727	881.832		193	940.772	955.563										182.1	0.02582	193	0.11192
183	889.42	882.833		193.9	973.218	958.631										183	0.02602	193.9	0.11549
183.9	890.917	883.791		194.9	965.119	960.851										183.9	0.02675	194.9	0.11995
185.2	891.798	885.125		195.9	889.584	950.249										185.2	0.02737	195.9	0.12347
186	892.166	885.835		197.1	981.135	965.557										186	0.02697	197.1	0.12863
186.9	893.902	886.965		197.9	914.487	963.623										186.9	0.02766	197.9	0.1313
188	895.288	888.222		198.9	989.558	968.787										188	0.02806	198.9	0.13597
189	895.605	889.214		199.9	991.873	970.588										189	0.02816	199.9	0.13987
189.9	897.35	889.984		201	994.398	972.389										189.9	0.0279	201	0.14378
191	898.471	891.541		202.1	997.589	975.495										191	0.02902	202.1	0.15062
191.9	899.471	892.243		203.1	893.285	969.016										191.9	0.02916	203.1	0.15361
193.1	901.165	893.757		203.9	964.595	977.495										193.1	0.02986	203.9	0.15616
193.9	901.978	894.501		205	1002.89	979.696										193.9	0.03019	205	0.16121
194.9	903.013	895.536		205.9	1002.69	982.145										194.9	0.03085	205.9	0.16692
196	904.519	897.033		206.9	1009.83	985.089										196	0.03107	206.9	0.17415
196.9	906.101	897.991		208.1	1005.68	987.557										196.9	0.03156	208.1	0.17972
198.1	907.188	899.48		209.1	904.293	987.614										198.1	0.0319	209.1	0.18638
199	908.616	900.395		210.1	907.205	979.915										199	0.03252	210.1	0.19155
200	909.977	901.824		211.1	996.494	991.644										200	0.03281	211.1	0.19317
200.9	911.457	902.945		212	1012.17	994.588										200.9	0.03385	212	0.19991
202	912.517	904.048		213.1	1004.34	994.102										202	0.03416	213.1	0.20704
202.9	913.972	905.348		214	911.66	983.87										202.9	0.03396	214	0.21404
203.9	915.246	906.589		215	919.673	985.575										203.9	0.035	215	0.21808
205	916.495	907.898		215.9	918.562	987.128										205	0.03628	215.9	0.22537
206	918.146	909.361		217	953.333	1003.34										206	0.03649	217	0.23282
206.9	920.097	910.498		217.9	926.126	993.664										206.9	0.03694	217.9	0.24085
208	921.363	912.107		218.9	952.737	997.647										208	0.03744	218.9	0.24764
208.9	922.766	913.219		219.9	999.743	1007.34										208.9	0.03834	219.9	0.2528
210	924.494	914.955		220.9	930.064	999.362										210	0.03872	220.9	0.26333
211.1	925.734	916.076		222	1007.4	1017.23										211.1	0.04001	222	0.2711
212.1	927.36	917.47		223	945.83	1005.1										212.1	0.04025	223	0.28054
213	929.011	918.814		223.9	938.614	1005.35										213	0.041	223.9	0.28749
214.1	931.586	920.439		225	949.845	1010.43										214.1	0.04175	225	0.29491
215	932.244	921.885		225.9	944.064	1009.43										215	0.04304	225.9	0.30389
216.2	934.238	923.63		227	947.981	1021.55										216.2	0.04379	227	0.31125
216.9	935.94	924.665		228	949.499	1014.47										216.9	0.04377	228	0.32051
217.9	936.77	926.059		228.9	975.542	1024.32										217.9	0.04534	228.9	0.32865
219.1	939.097	927.796		229.9	956.811	1019.12										219.1	0.04555	229.9	0.34236
220	940.517	929.156		231.2	1065.85	1039.6										220	0.04726	231.2	0.35678
220.9	942.245	930.696		231.9	964.662	1025.02										220.9	0.04766	231.9	0.36584
222.1	944.674	932.723		233	977.705	1037.88										222.1	0.04922	233	0.37644
223.1	946.967	934.135		234.1	1074.96	1046.7										223.1	0.05016	234.1	0.38835
223.9	947.908	935.538		234.9	1057.74	1049.67										223.9	0.05036	234.9	0.39764
224.9	949.157	937.061		236.3	1064.38	1051.6										224.9	0.0523	236.3	0.41062
225.9	951.629	938.849		236.9	982.983	1037.83										225.9	0.05271	236.9	0.42054
227	953.588	940.26		238	1075.8	1053.82										227	0.05413	238	0.43113
228.1	955.368	942.125		239.1	991.387	1045.54										228.1	0.05578	239.1	0.44715
229	957.464	943.716		239.9	996.027	1047.33										229	0.05675	239.9	0.45958
230.1	959.859	945.684		240.9	1001.35	1050.27										230.1	0.05833	240.9	0.47643
231.2	962.271	947.523		241.9	1010.21	1055.33										231.2	0.05943	241.9	0.49213
231.9	962.237	948.481		243.2	1013.78	1059.43										231.9	0.06053	243.2	0.51367
232.9	965.265	950.885		244	1021.3	1065.5										232.9	0.06185	244	0.53011
234	967.387	952.502		245.1	1026.96	1066.84										234	0.06315	245.1	0.55461
235	969.329	954.161		246.1	1045.09	1078.42										235	0.06516	246.1	0.57659
235.9	971.1	955.821		246.9	1052.35	1077.37										235.9	0.06633	246.9	0.58495
237	973.709	957.925		248	1105.11	1083.56										237	0.06813	248	0.6077
238.2	976.198	959.611		249	1178.87	1100.48										238.2	0.06986	249	0.6324
239.1	978.363	961.364		250.1	1077.01	1090.07										239.1	0.071	250.1	0.6512
240	981.04	963.726		251	1138.54	1105.93										240	0.07364	251	0.67138
241	983.41	965.839		252	1128.11	1109.47										241	0.07573	252	0.69529
242.1	985.129	967.789		253	1148.96	1111.87										242.1	0.0785	253	0.71904
242.9	986.472	969.115		254	1118.91	1117.51										242.9	0.07941	254	0.74957
244	990.04	971.459		255	1101.07	1114.9										244	0.08163	255	0.77739
244.9	992.255	973.247		255.9	1109.86	1119.4										244.9	0.08378	255.9	0.80362
246	995.549	975.668		257.1	1124.31	1128.42										246	0.08613	257.1	0.84469
247.1	997.072	977.584		258.2	1149.88	1143.64										247.1	0.0879	258.2	0.91495
248.1	1000.07	979.423		259.2	1167.44	1154.22										248.1	0.09024	259.2	0.96358
248.9	1001.51	980.835		260.1	1186.31	1165.46										248.9	0.09223	260.1	1.01542
250	1004.01	983.136		261.1	1201.31	1174.23										250	0.09485	261.1	1.05333
251	1008.02	986.036		262.1	1171.52	1157.54										251	0.09798	262.1	0.96606
252.1	1010.44	988.038		263.1	1118.36	1126.29										252.1	0.10043	263.1	0.8137
253.1	1013.46	990.245		264	1104.89	1118.18										253.1	0.10336	264	0.7735
254.1	1016.19	992.307		265	1112.51	1122.7										254.1	0.10614	265	0.79267
255.1	1019.05	994.616		266.1	1121.35	1128.16										255.1	0.10953	266.1	0.81654
256.2	1022.11	996.995		267	1125.63	1130.82										256.2	0.11203	267	0.82843
257.2	1026.35	999.364		268	1133.86	1135.5										257.2	0.11529	268	0.85009
258.2	1028.59	1001.59		269.1	1140.6	1139.18										258.2	0.11826	269.1	0.86541
259.2	1030.68	1003.33		270.1	1150.16	1144.8										259.2	0.121	270.1	0.89236
260.1	1033.66	1005.17		271	1158.75	1149.76										260.1	0.12409	271	0.91593
261	1036.35	1007.05		272.4	1168.4	1154.62										261	0.12687	272.4	0.93879
262.1	1039.56	1009.66		273	1172.85	1157.05										262.1	0.13144	273	0.95093
263.1	1043.6	1012.17		274.1	1184.06	1162.62										263.1	0.13541	274.1	0.97733
264	1046.41	1014.31		275	1191.2	1166.66										264	0.13873	275	0.99764
265.1	1050	1016.89		276.1	1201.23	1171.54										265.1	0.14273	276.1	1.02115
266	1054.58	1019.67		277	1215.31	1178.56										266	0.1469	277	1.05626
267.2	1057.23	1021.97		278.1	1223.59	1182.65										267.2	0.15124	278.1	1.07859
268.1	1061.12	1024.22		279.2	1240.46	1190.71										268.1	0.15524	279.2	1.11972
269.2	1065.27	1026.9		280.1	1252.6	1196.94										269.2	0.16016	280.1	1.15271
270.1	1067.32	1028.35		281.2	1264.73	1202.63										270.1	0.16285	281.2	1.18349
271	1070.33	1030.41		282	1278.36	1209.1										271	0.16595	282	1.21953
272	1074.3	1033.31		283	1287.1	1212.99										272	0.17194	283	1.243
273	1078.07	1035.58		284.1	1302.66	1219.66										273	0.17601	284.1	1.28265
274.1	1084.41	1039.37		285	1316.69	1225.32										274.1	0.18343	285	1.31876
275	1088.68	1041.86		286	1326.97	1230.06										275	0.18806	286	1.34994
276.2	1092.24	1044.47		287.2	1348.16	1238.34										276.2	0.19298	287.2	1.40596
277.2	1096.32	1047.19		288.2	1365.51	1245.41										277.2	0.19833	288.2	1.45533
278.2	1101.2	1050.07		289	1383.23	1252.32										278.2	0.20368	289	1.50385
279.1	1105.01	1052.76		290	1414.25	1263.94										279.1	0.20954	290	1.5886
280.1	1110.27	1055.5		291.3	1439.28	1273.13										280.1	0.21482	291.3	1.65542
281	1114.6	1058.22		292	1456.17	1279.49										281	0.22035	292	1.70164
282.1	1120.15	1061.66		293.2	1487.64	1290.14										282.1	0.2274	293.2	1.7873
283	1124.37	1064.48		294	1499.28	1294.02										283	0.23325	294	1.82258
284.1	1130.96	1068.17		295.1	1526.63	1302.51										284.1	0.24014	295.1	1.89694
285.3	1136.57	1071.2		296.3	1558.85	1312.74										285.3	0.24613	296.3	1.98453
286.2	1140.82	1074.09		297	1587.28	1321.04										286.2	0.25203	297	2.06605
287.1	1143.73	1075.88		298	1622.65	1331.06										287.1	0.25534	298	2.15925
288.1	1149.45	1079.26		299.1	1657.13	1341.92										288.1	0.2618	299.1	2.25354
289.1	1154.58	1081.9		300.1	1683.5	1348.87										289.1	0.26778	300.1	2.32481
290	1159.22	1084.91		301	1729.22	1361.6										290	0.27345	301	2.44524
291.2	1165.38	1088.31		302	1982.24	1376.85										291.2	0.28037	302	2.59671
292.1	1172.11	1091.98		303.3	2033.94	1389.27										292.1	0.28779	303.3	2.72672
293	1176.3	1094.67		304	2058.24	1395.2										293	0.29271	304	2.79141
294.1	1181.72	1097.74		305	2128.42	1412.05										294.1	0.2994	305	2.97252
295	1183.59	1099.39		306.1	2177.79	1424.37										295	0.3029	306.1	3.11545
296	1190.34	1102.84		307	2222.68	1435.08										296	0.30958	307	3.23243
297	1193.52	1105.43		308.3	2286.16	1451.59										297	0.31484	308.3	3.40987
298.3	1200.21	1108.92		309.2	2323.46	1460.44										298.3	0.32222	309.2	3.52287
299	1204.57	1111.61		310	2407.91	1484.3										299	0.32774	310	3.77974
300.1	1209.98	1114.79		311	2457.37	1498.12										300.1	0.33385	311	3.95787
301.1	1214.71	1117.61		312.1	2518.84	1515.72										301.1	0.33939	312.1	4.16228
302	1222.15	1121.97		313.2	2593.83	1539.19										302	0.34785	313.2	4.43946
303	1227.42	1125.75		314.1	2645.12	1555.17										303	0.35656	314.1	4.64769
304	1231.61	1127.74		315.1	2704.4	1575.93										304	0.35992	315.1	4.89838
305.1	1237.71	1131.88		316	2752.99	1591.67										305.1	0.36916	316	5.08715
306	1243.07	1134.84		317.2	2821.75	1618.66										306	0.37476	317.2	5.42421
307	1249.73	1139.1		318	2875.07	1637.56										307	0.3833	318	5.64317
308.1	1257.3	1143.39		319.1	2926.81	1658.69										308.1	0.39133	319.1	5.91968
309.2	1262.4	1146.89		320.4	2977.16	1677.54										309.2	0.39912	320.4	6.1736
310.2	1269.07	1150.76		321.1	3011.95	1693.16										310.2	0.4066	321.1	6.36596
311.1	1275.14	1154.58		322.1	3056.98	1713.45										311.1	0.41493	322.1	6.62871
312.1	1281.43	1158.5		323	3109.76	1736.74										312.1	0.42321	323	6.94388
313.1	1286.81	1162.18		324	3179.55	1771.69										313.1	0.43104	324	7.43712
314	1293.35	1165.92		325.1	3240.15	1801.99										314	0.43819	325.1	7.83714
315	1299.12	1169.58		326.1	3294.44	1830.77										315	0.44597	326.1	8.23771
316.1	1306.47	1174.58		327.1	3325.25	1850.72										316.1	0.45672	327.1	8.57012
317	1312.07	1178.03		328.1	3393.9	1888.95										317	0.4637	328.1	9.11091
318.1	1320.85	1183.16		329.1	3435.73	1913.72										318.1	0.47486	329.1	9.46527
319.1	1326.41	1186.65		330.3	3472.17	1941.57										319.1	0.48213	330.3	9.91992
320.2	1335.5	1192.41		331.1	3501	1956.56										320.2	0.49403	331.1	10.166
321	1339.56	1195.16		332	3562.56	1999.1										321	0.49966	332	10.8236
322.1	1347.21	1199.85		333.1	3586.7	2052.9										322.1	0.50925	333.1	11.2331
323.1	1355.34	1205.13		334	3618.03	2081.09										323.1	0.52121	334	11.7264
324.2	1362.98	1209.82		335	3649.57	2105.73										324.2	0.53151	335	12.174
325.1	1370.42	1214.1		336	3788.33	2164.79										325.1	0.54097	336	13.1643
326	1377.74	1218.69		337.1	3802.46	2181.31										326	0.55026	337.1	13.4822
327	1384.79	1222.74		338.2	3855.78	2232.84										327	0.55825	338.2	14.4047
328.1	1394.09	1228.49		339	3867.58	2250.54										328.1	0.5712	339	14.7853
329	1402.49	1233.28		340	3893.26	2290.05										329	0.58173	340	15.6096
330	1409.81	1238.17		341	3907.39	2306.34										330	0.59191	341	15.9596
331.1	1418.19	1243.04		342.1	3929.63	2334.82										331.1	0.60334	342.1	16.6036
332.1	1428.52	1249.3		343	3962.34	2361.52										332.1	0.61679	343	17.1838
333.4	1439.96	1256.33		344	3966.59	2383.69										333.4	0.63181	344	17.7554
334.1	1445.21	1259.64		345	3990.03	2427.38										334.1	0.63975	345	18.8602
335	1454.15	1264.59		346.2	4008.51	2465.22										335	0.65083	346.2	19.8811
336.2	1464.58	1271.19		347.2	4012.68	2487.49										336.2	0.66553	347.2	20.5379
337.1	1472.59	1275.78		348.1	4039.66	2519.91										337.1	0.67581	348.1	21.3906
338.1	1483.96	1282.34		349.2	4059.23	2551.5										338.1	0.68978	349.2	22.2971
[truncated: 362 more rows]
